# Supplementary material for: Overexpression of PtrPIP2:4 Accelerates Adventitious Root Emergence, Promotes Adventitious Root Elongation, and Increases Lateral Root Number in Poplar
Source: Plants (Basel). 2026 Jun 15;15(12):1844. doi: 10.3390/plants15121844 (PMC13306464; doi:10.3390/plants15121844)
Supplement: Supplementary file 1 [file plants-15-01844-s001.zip]

Archive with 4 entries (4 files):
- Figure S1 and S2.pdf
- Table S1.xls
- Table S2.xls
- Table S3.xls
