# Supplementary material for: Overexpression of PtrPIP2:4 Accelerates Adventitious Root Emergence, Promotes Adventitious Root Elongation, and Increases Lateral Root Number in Poplar
Source: Plants (Basel). 2026 Jun 15;15(12):1844. doi: 10.3390/plants15121844 (PMC13306464; doi:10.3390/plants15121844)
Supplement: Supplementary file 1 [file plants-15-01844-s001.zip › Table S2.xls]

## Sheet: Sheet1
Table S2. Physicochemical properties and predicted localization of the 13 PtPIPs studied here
Gene ID	Location	Transcript length	Protein length	MW (Da)	pI	Subcellular localization
Potri.009G013900.1	Chr09	855	285	30433.3	6.64	Cell membrane
Potri.006G128200.1	Chr06	858	286	30459.5	8.72	Cell membrane
Potri.016G089500.1	Chr16	858	286	30400.3	8.22	Cell membrane
Potri.008G039600.1	Chr08	858	286	30342.3	8.8	Cell membrane
Potri.010G222700.1	Chr10	858	286	30303.3	9.1	Cell membrane
Potri.016G113300.1	Chr16	864	288	30620.6	8.82	Cell membrane
Potri.006G098100.1	Chr06	864	288	30632.6	8.81	Cell membrane
Potri.003G128600.1	Chr03	1071	357	38666	9.12	Cell membrane
Potri.008G065600.1	Chr08	864	288	30949	8.29	Cell membrane
Potri.010G191900.1	Chr10	864	288	31007.2	8.79	Cell membrane
Potri.004G176300.1	Chr04	840	280	29584.6	9	Cell membrane
Potri.009G136600.1	Chr09	840	280	29561.6	9	Cell membrane
Potri.006G128000.1	Chr06	858	286	30377.3	7.64	Cell membrane
