# Supplementary material for: Overexpression of PtrPIP2:4 Accelerates Adventitious Root Emergence, Promotes Adventitious Root Elongation, and Increases Lateral Root Number in Poplar
Source: Plants (Basel). 2026 Jun 15;15(12):1844. doi: 10.3390/plants15121844 (PMC13306464; doi:10.3390/plants15121844)
Supplement: Supplementary file 1 [file plants-15-01844-s001.zip › Table S3.xls]

## Sheet: Table S3
Table S3 Differential genes in overexpress PtrPIP2:4 plants
id	baseMean	foldChange(P/CK)	log2FoldChange	pval	padj	Regulation	Chromosome	Start Site	End Site	Direction	Length	Name	GO	KEGG	EC	Pfam	Panther	KOG	Arabi_ID	Arabi_symbol	Arabi_Description	BP	CC	MF	Pathway
Potri.003G192500.v3.0	3641.62	0.1624	-2.622	1e-100	1e-100	Down Regulation	Chr03	19646435	19649041	-	1221	Potri.003G192500	GO:0016021,GO:0016020,GO:0022857	-	-	PF00892	PTHR31218,PTHR31218:SF19	-	-	-	nodulin MtN21 /EamA-like transporter family protein	-	-	-	-
Potri.008G131200.v3.0	14761.9	4.1933	2.0681	1e-100	1e-100	Up Regulation	Chr08	8631059	8632295	-	453	Potri.008G131200	GO:0009607,GO:0006952	-	-	PF00407	PTHR31338,PTHR31338:SF15	-	-	-	Polyketide cyclase/dehydrase and lipid transport superfamily protein	-	-	-	-
Potri.016G057600.v3.0	2583.6	0.08603	-3.539	1e-100	1e-100	Down Regulation	Chr16	3860522	3862044	-	1032	Potri.016G057600	GO:0005975,GO:0004553	-	3.2.1.39	PF00332	PTHR32227,PTHR32227:SF49	-	AT3G57270.1	BG1	beta-1,3-glucanase 1	-	-	-	-
Potri.007G016400.v3.0	3948.9	0.2231	-2.164	1e-100	1e-100	Down Regulation	Chr07	1205366	1207514	-	1545	Potri.007G016400	GO:0055114,GO:0020037,GO:0016705,GO:0005506	K09755	-	PF00067	PTHR24298,PTHR24298:SF73	KOG0156	AT4G36220.1	CYP84A1,FAH1	ferulic acid 5-hydroxylase 1	-	-	-	ko00940(Phenylpropanoid biosynthesis)
Potri.003G066400.v3.0	2436.45	6.1545	2.6216	1e-100	1e-100	Up Regulation	Chr03	9465134	9467424	-	1599	Potri.003G066400	GO:0055114,GO:0020037,GO:0016705,GO:0005506	-	1.14.13.21	PF00067	PTHR24298,PTHR24298:SF51	KOG0156	AT5G06900.1	CYP93D1	cytochrome P450, family 93, subfamily D, polypeptide 1	-	-	-	-
Potri.015G039000.v3.0	1318.01	7.0773	2.8232	1e-100	1e-100	Up Regulation	Chr15	3532552	3539157	+	1609	Potri.015G039000	GO:0008168,GO:0008152	K05929	2.1.1.103	PF13489,PF08241	PTHR10108,PTHR10108:SF793	KOG1269	AT1G48600.2	AtPMEAMT,PMEAMT	S-adenosyl-L-methionine-dependent methyltransferases superfamily protein	-	-	-	ko00564(Glycerophospholipid metabolism)
Potri.019G023600.v3.0	2007.78	0.18	-2.474	1e-100	1e-100	Down Regulation	Chr19	2711924	2714239	-	1761	Potri.019G023600	GO:0016020,GO:0015696,GO:0008519,GO:0072488	K03320	-	PF00909	PTHR11730,PTHR11730:SF39	-	AT1G64780.1	AMT1;2,ATAMT1;2	ammonium transporter 1;2	-	-	-	-
Potri.017G138800.v3.0	965.923	8.5326	3.093	1e-100	1e-100	Up Regulation	Chr17	14709802	14711560	-	645	Potri.017G138800	GO:0005515	K00799	2.5.1.18	PF00043,PF02798	PTHR11260,PTHR11260:SF186	KOG0867	AT5G17220.1	ATGSTF12,GST26,GSTF12,TT19	glutathione S-transferase phi 12	-	-	GO:0005515//protein binding;	ko00480(Glutathione metabolism)
Potri.015G076000.v3.0	1000.17	0.1121	-3.157	1e-100	1e-100	Down Regulation	Chr15	10088239	10090471	-	792	Potri.015G076000	GO:0008270,GO:0004089	K01673	4.2.1.1	PF00484	PTHR11002,PTHR11002:SF18	KOG1578	AT5G14740.2	BETA CA2,CA18,CA2	carbonic anhydrase 2	-	-	-	ko00910(Nitrogen metabolism)
Potri.001G235500.v3.0	4814.45	0.1934	-2.37	1e-100	1e-100	Down Regulation	Chr01	24727904	24729402	-	734	Potri.001G235500	-	K09422	-	PF00249	PTHR10641,PTHR10641:SF484	-	AT3G46130.2	ATMYB48,ATMYB48-1,ATMYB48-2,ATMYB48-3,MYB48	myb domain protein 48	-	-	-	-
Potri.012G136600.v3.0	1638.93	5.4982	2.459	1e-100	1e-100	Up Regulation	Chr12	15226982	15228839	+	1521	Potri.012G136600	GO:0055114,GO:0020037,GO:0016705,GO:0005506	-	-	PF00067	PTHR24298,PTHR24298:SF122	KOG0156	AT2G45560.1	CYP76C1	cytochrome P450, family 76, subfamily C, polypeptide 1	-	-	-	-
Potri.010G141400.v3.0	986.253	8.4975	3.087	1e-100	1e-100	Up Regulation	Chr10	15298233	15304245	-	2309	Potri.010G141400	GO:0005975,GO:0004553	-	3.2.1.37	PF01915,PF00933	PTHR30620,PTHR30620:SF50	-	AT5G49360.1	ATBXL1,BXL1	beta-xylosidase 1	-	-	-	-
Potri.009G108900.v3.0	2794.65	0.2521	-1.988	1e-100	1e-100	Down Regulation	Chr09	9396775	9398074	-	882	Potri.009G108900	-	-	-	PF04819	PTHR16007,PTHR16007:SF14	-	-	-	Family of unknown function (DUF716)	-	-	-	-
Potri.002G088600.v3.0	3028.08	0.2303	-2.119	1e-100	1e-100	Down Regulation	Chr02	6300384	6304858	+	2730	Potri.002G088600	GO:0055114,GO:0016491,GO:0042128,GO:0030151	K10534	1.7.1.1	PF00173,PF00175,PF00970,PF00174,PF03404	PTHR19370,PTHR19370:SF100	-	AT1G77760.1	GNR1,NIA1,NR1	nitrate reductase 1	-	-	-	ko00910(Nitrogen metabolism)
Potri.012G042800.v3.0	1960.74	4.3195	2.1109	1e-100	1e-100	Up Regulation	Chr12	3860793	3862365	-	969	Potri.012G042800	GO:0055114,GO:0020037,GO:0006979,GO:0004601	K00430	1.11.1.7	PF00141	PTHR31235	-	AT1G05260.1	RCI3,RCI3A	Peroxidase superfamily protein	-	-	-	ko00940(Phenylpropanoid biosynthesis)
Potri.006G033500.v3.0	3730.7	0.2972	-1.751	1e-100	1e-100	Down Regulation	Chr06	2242945	2245109	-	1218	Potri.006G033500	GO:0016021,GO:0016020,GO:0022857	-	-	PF00892	PTHR31218,PTHR31218:SF9	-	-	-	nodulin MtN21 /EamA-like transporter family protein	-	-	-	-
Potri.004G030700.v3.0	4154.1	3.3351	1.7378	1e-100	1e-100	Up Regulation	Chr04	2251413	2253808	-	1086	Potri.004G030700	GO:0050662,GO:0003824	K08695	1.3.1.77	PF01370	PTHR10366,PTHR10366:SF288	KOG1502	AT1G61720.1	BAN	NAD(P)-binding Rossmann-fold superfamily protein	-	-	-	ko00941(Flavonoid biosynthesis)
Potri.018G051300.v3.0	787.723	7.9721	2.995	1e-100	1e-100	Up Regulation	Chr18	5300842	5303215	-	1533	Potri.018G051300	GO:0055114,GO:0020037,GO:0016705,GO:0005506	-	1.14.13.21	PF00067	PTHR24298,PTHR24298:SF67	KOG0156	AT5G07990.1	CYP75B1,D501,TT7	Cytochrome P450 superfamily protein	-	-	-	-
Potri.014G106600.v3.0	3070.38	3.3036	1.724	1e-100	1e-100	Up Regulation	Chr14	8399063	8401041	+	1077	Potri.014G106600	GO:0046983,GO:0008171	K13066	-	PF08100,PF00891	PTHR11746,PTHR11746:SF103	KOG3178	AT5G54160.1	ATOMT1,OMT1	O-methyltransferase 1	-	-	-	ko00940(Phenylpropanoid biosynthesis);ko00380(Tryptophan metabolism)
Potri.014G066300.v3.0	892.249	8.974	3.1657	1e-100	1e-100	Up Regulation	Chr14	5373160	5374857	-	825	Potri.014G066300	-	-	-	PF03330,PF01357	PTHR31692,PTHR31692:SF3	-	AT1G65680.1	ATEXPB2,ATHEXP BETA 1.4,EXPB2	expansin B2	-	-	-	-
Potri.001G145200.v3.0	1789.44	0.215	-2.218	1e-100	1e-100	Down Regulation	Chr01	11820141	11825920	+	1797	Potri.001G145200	GO:0055085,GO:0016021,GO:0016020,GO:0006810,GO:0005215	K14638	-	PF07690	PTHR11654,PTHR11654:SF121	-	AT1G32450.1	NRT1.5	nitrate transporter 1.5	-	-	-	-
Potri.002G120700.v3.0	733.514	7.4687	2.9009	1e-100	1e-100	Up Regulation	Chr02	9046284	9048035	-	1173	Potri.002G120700	GO:0050662,GO:0003824	-	1.3.1.3	PF01370	PTHR32487,PTHR32487:SF0	-	AT4G24220.2	AWI31,VEP1	NAD(P)-binding Rossmann-fold superfamily protein	-	-	-	-
Potri.012G011700.v3.0	23873.6	0.3964	-1.335	1e-100	1e-100	Down Regulation	Chr12	1043099	1053770	-	6693	Potri.012G011700	GO:0055114,GO:0016491,GO:0008152,GO:0015930,GO:0006807,GO:0016638,GO:0006537	K00264	1.4.1.14	PF14691,PF07992,PF01493,PF04898,PF01645,PF00310	PTHR11938,PTHR11938:SF109	-	AT5G53460.2	GLT1	NADH-dependent glutamate synthase 1	-	-	-	ko00910(Nitrogen metabolism);ko00250(Alanine, aspartate and glutamate metabolism)
Potri.016G139700.v3.0	602.453	0.1124	-3.153	1e-100	1e-100	Down Regulation	Chr16	14182271	14185195	+	762	Potri.016G139700	GO:0003993	-	3.1.3.2	PF03767	PTHR31284,PTHR31284:SF9	-	-	-	HAD superfamily, subfamily IIIB acid phosphatase	-	-	GO:0003993//acid phosphatase activity;	-
Potri.014G050500.v3.0	486.649	18.3441	4.1972	1e-100	1e-100	Up Regulation	Chr14	4051783	4054079	-	939	Potri.014G050500	-	-	-	PF13962	PTHR24177	-	-	-	Ankyrin repeat family protein	-	-	-	-
Potri.017G131100.v3.0	15530.5	0.3478	-1.524	1e-100	1e-100	Down Regulation	Chr17	14189732	14193216	-	1071	Potri.017G131100	GO:0006807,GO:0006542,GO:0004356	K01915	6.3.1.2	PF03951,PF00120	PTHR20852,PTHR20852:SF59	-	AT5G37600.1	ATGLN1;1,ATGSR1,GLN1;1,GSR 1	glutamine synthase clone R1	-	-	-	ko00910(Nitrogen metabolism);ko00630(Glyoxylate and dicarboxylate metabolism);ko00250(Alanine, aspartate and glutamate metabolism);ko00220(Arginine biosynthesis)
Potri.007G100100.v3.0	1030.37	5.3283	2.4137	1e-100	1e-100	Up Regulation	Chr07	12593955	12598515	+	1485	Potri.007G100100	-	-	-	PF01490	PTHR22950,PTHR22950:SF310	KOG1303	AT5G09220.1	AAP2	amino acid permease 2	-	-	-	-
Potri.002G191000.v3.0	1825.44	3.6887	1.8831	1e-100	1e-100	Up Regulation	Chr02	15129251	15133634	-	2196	Potri.002G191000	GO:0016021,GO:0006820,GO:0016020,GO:0005452	-	-	PF00955	PTHR11453,PTHR11453:SF44	-	-	-	HCO3- transporter family	-	-	-	-
Potri.001G032500.v3.0	2954.95	0.3324	-1.589	1e-100	1e-100	Down Regulation	Chr01	2388673	2391140	+	1224	Potri.001G032500	GO:0016021,GO:0016020,GO:0022857	-	-	PF00892	PTHR31218,PTHR31218:SF19	-	-	-	nodulin MtN21 /EamA-like transporter family protein	-	-	-	-
Potri.004G040600.v3.0	871.199	5.4347	2.4422	1e-100	1e-100	Up Regulation	Chr04	3103237	3104922	-	768	Potri.004G040600	-	-	-	PF12481	PTHR11772,PTHR11772:SF15	-	-	-	Aluminium induced protein with YGL and LRDR motifs	-	-	-	-
Potri.009G008600.v3.0	1046.66	0.195	-2.359	1e-100	1e-100	Down Regulation	Chr09	1536349	1538372	-	1593	Potri.009G008600	GO:0055085,GO:0016021	K02575	-	PF07690	PTHR23515,PTHR23515:SF2	KOG2533	AT5G60770.1	ATNRT2.4,NRT2.4	nitrate transporter 2.4	-	-	-	ko00910(Nitrogen metabolism)
Potri.012G089300.v3.0	3178.14	0.3079	-1.699	1e-100	1e-100	Down Regulation	Chr12	11625894	11627463	+	618	Potri.012G089300	-	-	-	PF16974	PTHR34806,PTHR34806:SF1	-	AT5G50200.3	ATNRT3.1,NRT3.1,WR3	nitrate transmembrane transporters	-	-	-	-
Potri.018G098200.v3.0	941.857	0.1947	-2.36	1e-100	1e-100	Down Regulation	Chr18	12654963	12655992	+	393	Potri.018G098200	-	-	-	PF03330	PTHR22595,PTHR22595:SF33	-	-	-	Barwin-related endoglucanase	-	-	-	-
Potri.009G008500.v3.0	600.612	0.1516	-2.721	1e-100	1e-100	Down Regulation	Chr09	1483355	1485346	-	1593	Potri.009G008500	GO:0055085,GO:0016021	K02575	-	PF07690	PTHR23515,PTHR23515:SF2	KOG2533	AT5G60770.1	ATNRT2.4,NRT2.4	nitrate transporter 2.4	-	-	-	ko00910(Nitrogen metabolism)
Potri.002G197200.v3.0	841.259	0.1925	-2.377	1e-100	1e-100	Down Regulation	Chr02	15787688	15793426	+	2313	Potri.002G197200	GO:0005975,GO:0004553	-	3.2.1.37	PF14310,PF00933,PF01915	PTHR30620,PTHR30620:SF4	-	AT1G02640.1	ATBXL2,BXL2	beta-xylosidase 2	-	-	-	-
Potri.009G087500.v3.0	4892.59	0.3168	-1.658	1e-100	1e-100	Down Regulation	Chr09	8132467	8135584	-	2028	Potri.009G087500	GO:0005515	-	-	PF00564,PF02042	PTHR32002,PTHR32002:SF3	-	-	-	Plant regulator RWP-RK family protein	-	-	GO:0005515//protein binding;	-
Potri.010G155600.v3.0	412.585	33.5071	5.0664	1e-100	1e-100	Up Regulation	Chr10	16289240	16299782	-	3030	Potri.010G155600	GO:0005515,GO:0006468,GO:0005524,GO:0004672	-	2.7.11.1	PF00560,PF11721,PF00069	PTHR27006,PTHR27006:SF37	KOG1187	-	-	Leucine-rich repeat transmembrane protein kinase	-	-	-	-
Potri.001G167800.v3.0	541.732	8.1459	3.0261	1e-100	1e-100	Up Regulation	Chr01	14117810	14120178	+	1542	Potri.001G167800	GO:0055114,GO:0020037,GO:0016705,GO:0005506	-	1.14.13.21	PF00067	PTHR24298,PTHR24298:SF51	KOG0156	AT5G07990.1	CYP75B1,D501,TT7	Cytochrome P450 superfamily protein	-	-	-	-
Potri.017G110800.v3.0	9157.1	0.2586	-1.951	1e-100	1e-100	Down Regulation	Chr17	12630396	12631340	+	316	Potri.017G110800	-	-	-	-	PTHR34023	-	-	-	-	-	-	-	-
Potri.T040800.v3.0	436.178	10.1027	3.3367	1e-100	1e-100	Up Regulation	scaffold_39	50495	55447	-	3355	Potri.T040800	GO:0005515	-	2.7.11.1	PF00560,PF13855	PTHR27004,PTHR27004:SF11	KOG0472	AT1G07390.1	AtRLP1,RLP1	receptor like protein 1	-	-	GO:0005515//protein binding;	-
Potri.019G034800.v3.0	2310.6	0.3432	-1.543	1e-100	1e-100	Down Regulation	Chr19	3948078	3957829	-	1303	Potri.019G034800	GO:0055114,GO:0016491,GO:0006520	K00261	1.4.1.3	PF02812,PF00208	PTHR11606,PTHR11606:SF12	-	AT5G18170.1	GDH1	glutamate dehydrogenase 1	-	-	-	ko00910(Nitrogen metabolism);ko00250(Alanine, aspartate and glutamate metabolism);ko00220(Arginine biosynthesis)
Potri.005G016600.v3.0	10539.5	0.4314	-1.213	1e-100	1e-100	Down Regulation	Chr05	1340645	1342643	+	1038	Potri.005G016600	GO:0055114,GO:0016491	-	1.14.11.11,1.14.11.14	PF14226,PF03171	PTHR10209,PTHR10209:SF124	KOG0143	-	-	2-oxoglutarate (2OG) and Fe(II)-dependent oxygenase superfamily protein	-	-	-	-
Potri.004G082000.v3.0	395.945	9.891	3.3061	1e-100	1e-100	Up Regulation	Chr04	6760094	6762306	-	1755	Potri.004G082000	GO:0008152,GO:0003824	-	-	PF13193,PF00501	PTHR24095,PTHR24095:SF189	-	AT1G65880.1	BZO1	benzoyloxyglucosinolate 1	-	-	-	-
Potri.017G081000.v3.0	1586.81	3.2362	1.6943	1e-100	1e-100	Up Regulation	Chr17	9465634	9467783	-	1356	Potri.017G081000	GO:0003924,GO:0007017,GO:0005874	K07374	-	PF03953,PF00091	PTHR11588,PTHR11588:SF103	-	AT4G14960.2	TUA6	Tubulin/FtsZ family protein	-	-	-	ko04145(Phagosome)
Potri.013G100700.v3.0	981.934	4.4992	2.1697	1e-100	1e-100	Up Regulation	Chr13	11267696	11269603	+	990	Potri.013G100700	GO:0009116,GO:0003824	-	3.2.2.9	PF01048	PTHR21234,PTHR21234:SF30	-	-	-	Phosphorylase superfamily protein	-	-	-	-
Potri.004G015300.v3.0	24337.2	2.2411	1.1642	1e-100	1e-100	Up Regulation	Chr04	982131	984386	+	996	Potri.004G015300	GO:0055114,GO:0020037,GO:0006979,GO:0004601	K00430	1.11.1.7	PF00141	PTHR31235,PTHR31235:SF69	-	AT4G21960.1	PRXR1	Peroxidase superfamily protein	-	-	-	ko00940(Phenylpropanoid biosynthesis)
Potri.005G111700.v3.0	1890.42	0.3289	-1.604	1e-100	1e-100	Down Regulation	Chr05	8571577	8577945	+	3777	Potri.005G111700	GO:0007165,GO:0000155,GO:0000160	-	2.7.13.3	PF00512,PF02518,PF00072	PTHR24423,PTHR24423:SF436	KOG0519	AT2G17820.1	AHK1,ATHK1,HK1	histidine kinase 1	-	-	-	-
Potri.001G191400.v3.0	342.916	0.07871	-3.667	1e-100	1e-100	Down Regulation	Chr01	17309975	17311848	+	1159	Potri.001G191400	GO:0016788	-	3.1.1.3	PF00657	PTHR22835,PTHR22835:SF170	-	-	-	GDSL-like Lipase/Acylhydrolase superfamily protein	-	-	GO:0016788//hydrolase activity, acting on ester bonds;	-
Potri.001G455000.v3.0	1355.32	3.3353	1.7378	1e-100	1e-100	Up Regulation	Chr01	48962438	48967439	+	966	Potri.001G455000	GO:0016020,GO:0006810,GO:0005215	K09874	-	PF00230	PTHR19139,PTHR19139:SF102	KOG0223	AT4G10380.1	NIP5;1,NLM6,NLM8	NOD26-like intrinsic protein 5;1	-	-	-	-
Potri.001G015100.v3.0	327.021	16.2958	4.0264	1e-100	1e-100	Up Regulation	Chr01	1050567	1055101	+	1458	Potri.001G015100	GO:0005975,GO:0004553	K01188	3.2.1.21	PF00232	PTHR10353,PTHR10353:SF81	-	AT5G44640.1	BGLU13	beta glucosidase 13	-	-	-	ko00940(Phenylpropanoid biosynthesis);ko00500(Starch and sucrose metabolism);ko00460(Cyanoamino acid metabolism)
Potri.013G128800.v3.0	330.859	28.2703	4.8212	1e-100	1e-100	Up Regulation	Chr13	14096644	14097342	-	426	Potri.013G128800	-	-	-	PF14547	PTHR31731,PTHR31731:SF14	-	AT4G12480.1	pEARLI 1	Bifunctional inhibitor/lipid-transfer protein/seed storage 2S albumin superfamily protein	-	-	-	-
Potri.002G085100.v3.0	2189.19	0.3216	-1.637	1e-100	1e-100	Down Regulation	Chr02	5971700	5974534	-	1152	Potri.002G085100	GO:0016021,GO:0016020,GO:0022857	-	-	PF00892	PTHR31218,PTHR31218:SF12	-	-	-	nodulin MtN21 /EamA-like transporter family protein	-	-	-	-
Potri.005G168000.v3.0	2320.92	0.2671	-1.905	1e-100	1e-100	Down Regulation	Chr05	17819667	17823578	+	1062	Potri.005G168000	GO:0016868,GO:0006096,GO:0004619	K01834	5.4.2.11	PF00300	PTHR11931,PTHR11931:SF6	KOG0235	-	-	Phosphoglycerate mutase family protein	-	-	-	ko00260(Glycine, serine and threonine metabolism);ko00010(Glycolysis / Gluconeogenesis)
Potri.013G121900.v3.0	2709.37	0.2201	-2.184	1e-100	1e-100	Down Regulation	Chr13	13586472	13588071	-	1068	Potri.013G121900	GO:0046983,GO:0008171	-	-	PF08100,PF00891	PTHR11746,PTHR11746:SF99	KOG3178	-	-	O-methyltransferase family protein	-	-	-	-
Potri.012G085900.v3.0	1069.29	0.2461	-2.023	1e-100	1e-100	Down Regulation	Chr12	11310798	11311523	+	252	Potri.012G085900	-	-	-	-	-	-	-	-	-	-	-	-	-
Potri.001G096500.v3.0	1043.53	0.237	-2.077	1e-100	1e-100	Down Regulation	Chr01	7604688	7605262	+	546	Potri.001G096500	-	-	-	PF03018	PTHR21495,PTHR21495:SF40	-	-	-	Disease resistance-responsive (dirigent-like protein) family protein	-	-	-	-
Potri.002G174600.v3.0	308.902	0.07458	-3.745	1e-100	1e-100	Down Regulation	Chr02	13334616	13336915	+	1479	Potri.002G174600	GO:0015743	-	-	PF11744	PTHR31086,PTHR31086:SF4	-	-	-	Aluminium activated malate transporter family protein	GO:0015743//malate transport;	-	-	-
Potri.008G106400.v3.0	16033.2	0.4787	-1.063	1e-100	1e-100	Down Regulation	Chr08	6748871	6753774	+	1929	Potri.008G106400	-	K10529	-	PF03098	PTHR11903,PTHR11903:SF14	KOG2408	AT3G01420.1	ALPHA-DOX1,DIOX1,DOX1,PADOX-1	Peroxidase superfamily protein	-	-	-	ko00592(alpha-Linolenic acid metabolism)
Potri.013G101000.v3.0	26700.8	0.3357	-1.575	1e-100	1e-100	Down Regulation	Chr13	11347121	11349338	-	990	Potri.013G101000	GO:0009116,GO:0003824	-	3.2.2.9	PF01048	PTHR21234,PTHR21234:SF30	-	-	-	Phosphorylase superfamily protein	-	-	-	-
Potri.008G039600.v3.0	19204.4	2.3166	1.212	1e-100	1e-100	Up Regulation	Chr08	2249258	2253276	+	965	Potri.008G039600	GO:0016020,GO:0006810,GO:0005215	K09872	-	PF00230	PTHR19139,PTHR19139:SF153	KOG0223	AT3G53420.1	PIP2,PIP2;1,PIP2A	plasma membrane intrinsic protein 2A	-	-	-	-
Potri.001G107600.v3.0	10820	0.3517	-1.508	1e-100	1e-100	Down Regulation	Chr01	8553622	8554809	-	738	Potri.001G107600	-	-	-	PF00314	PTHR31048,PTHR31048:SF19	-	AT4G11650.1	ATOSM34,OSM34	osmotin 34	-	-	-	-
Potri.009G114600.v3.0	4110.01	2.4363	1.2847	1e-100	1e-100	Up Regulation	Chr09	9710233	9711633	-	867	Potri.009G114600	-	-	-	PF03181	PTHR31236,PTHR31236:SF4	-	AT1G49320.1	ATUSPL1,USPL1	unknown seed protein like 1	-	-	-	-
Potri.005G213500.v3.0	579.653	4.8671	2.2831	1e-100	1e-100	Up Regulation	Chr05	22673386	22678398	-	2056	Potri.005G213500	GO:0016021,GO:0015116,GO:0008272,GO:0055085,GO:0016020,GO:0008271,GO:0009507	K17471	-	PF01740,PF00916	PTHR11814,PTHR11814:SF60	KOG0236	AT3G51895.1	AST12,SULTR3;1	sulfate transporter 3;1	-	-	-	-
Potri.001G293300.v3.0	11315.4	0.4815	-1.054	1e-100	1e-100	Down Regulation	Chr01	29848899	29851531	-	1560	Potri.001G293300	GO:0005515	-	-	PF00564,PF02042	PTHR32002,PTHR32002:SF3	-	-	-	Plant regulator RWP-RK family protein	-	-	GO:0005515//protein binding;	-
Potri.T002600.v3.0	1687.42	2.8159	1.4936	1e-100	1e-100	Up Regulation	scaffold_20	562009	565820	+	2865	Potri.T002600	GO:0043531	-	-	PF00931	PTHR11017,PTHR11017:SF172	KOG4658	-	-	Disease resistance protein (TIR-NBS-LRR class) family	-	-	GO:0043531//ADP binding;	-
Potri.T120600.v3.0	285.38	20.6125	4.3655	1e-100	1e-100	Up Regulation	scaffold_201	51747	55724	-	954	Potri.T120600	GO:0055114,GO:0016616,GO:0006102,GO:0004450	-	1.1.1.42	PF00180	PTHR11822	-	AT1G65930.1	cICDH	cytosolic NADP+-dependent isocitrate dehydrogenase	-	-	-	-
Potri.009G106400.v3.0	897.781	0.2691	-1.894	1e-100	1e-100	Down Regulation	Chr09	9267350	9269438	-	906	Potri.009G106400	GO:0055114,GO:0020037,GO:0006979,GO:0004601	K00430	1.11.1.7	PF00141	PTHR31388,PTHR31388:SF35	-	-	-	Peroxidase superfamily protein	-	-	-	ko00940(Phenylpropanoid biosynthesis)
Potri.010G060100.v3.0	310.076	34.5059	5.1088	1e-100	1e-100	Up Regulation	Chr10	8886524	8889939	-	1719	Potri.010G060100	GO:0055114,GO:0047134	K17609	1.8.1.8	PF07649,PF13905	PTHR13871,PTHR13871:SF7	KOG2501	-	-	DC1 domain-containing protein	-	-	-	-
Potri.018G101600.v3.0	455.012	5.6643	2.5019	1e-100	1e-100	Up Regulation	Chr18	12914694	12915679	-	393	Potri.018G101600	-	-	-	PF03330	PTHR22595,PTHR22595:SF33	-	AT2G18660.1	PNP-A	plant natriuretic peptide A	-	-	-	-
Potri.016G013000.v3.0	652.511	4.6103	2.2049	1e-100	1e-100	Up Regulation	Chr16	718558	720180	-	439	Potri.016G013000	-	-	-	-	-	-	-	-	-	-	-	-	-
Potri.001G162500.v3.0	338.904	8.8011	3.1377	1e-100	1e-100	Up Regulation	Chr01	13586467	13588886	-	1872	Potri.001G162500	GO:0004857,GO:0042545,GO:0030599,GO:0005618	K01051	3.1.1.11	PF04043,PF01095	PTHR31707,PTHR31707:SF40	-	AT3G14310.1	ATPME3,PME3	pectin methylesterase 3	-	-	-	ko00040(Pentose and glucuronate interconversions)
Potri.005G078700.v3.0	2153.02	2.5269	1.3374	1e-100	1e-100	Up Regulation	Chr05	5798582	5802112	-	1634	Potri.005G078700	GO:0008654,GO:0006021,GO:0004512	K01858	5.5.1.4	PF01658,PF07994	PTHR11510,PTHR11510:SF6	-	AT5G10170.1	ATMIPS3,MIPS3	myo-inositol-1-phosphate synthase 3	-	-	-	ko00562(Inositol phosphate metabolism)
Potri.005G240100.v3.0	2712.47	0.4147	-1.27	1e-100	1.209e-100	Down Regulation	Chr05	24622669	24627861	-	3513	Potri.005G240100	GO:0005515,GO:0016567,GO:0004842	-	6.3.2.19	PF00400,PF04564	PTHR22849,PTHR22849:SF31	KOG1036,KOG0645	-	-	Transducin/WD40 repeat-like superfamily protein	-	-	-	-
Potri.008G194100.v3.0	1593.86	2.9335	1.5526	1e-100	3.186e-100	Up Regulation	Chr08	13537364	13538929	-	462	Potri.008G194100	GO:0045454,GO:0015035,GO:0006662	K03671	1.6.5.4	PF00085	PTHR10438,PTHR10438:SF278	KOG0907	AT1G69880.1	ATH8,TH8	thioredoxin H-type 8	-	-	-	-
Potri.010G129800.v3.0	1381.54	3.306	1.7251	1e-100	7.0580000000000006e-99	Up Regulation	Chr10	14498727	14502163	+	1169	Potri.010G129800	GO:0050662,GO:0003824	K13081	1.17.1.3	PF05368	PTHR10366,PTHR10366:SF403	-	-	-	NAD(P)-binding Rossmann-fold superfamily protein	-	-	-	ko00941(Flavonoid biosynthesis)
Potri.011G158100.v3.0	1058.76	0.3202	-1.643	1e-100	7.679e-99	Down Regulation	Chr11	17533889	17535838	+	1599	Potri.011G158100	GO:0055114,GO:0050660,GO:0016491	-	1.3.3.8	PF08031,PF01565	PTHR32448	-	-	-	FAD-binding Berberine family protein	-	-	-	-
Potri.012G090400.v3.0	269.269	22.7812	4.5098	1e-100	8.264e-99	Up Regulation	Chr12	11712575	11716499	+	2303	Potri.012G090400	-	-	-	PF14576,PF14577	PTHR33232,PTHR33232:SF3	-	-	-	-	-	-	-	-
Potri.007G050300.v3.0	733.918	3.8628	1.9496	1e-100	9.491e-99	Up Regulation	Chr07	4873854	4876441	+	1794	Potri.007G050300	-	K14487	-	PF03321	PTHR31901,PTHR31901:SF7	-	AT2G14960.1	GH3.1	Auxin-responsive GH3 family protein	-	-	-	ko04075(Plant hormone signal transduction)
Potri.001G461400.v3.0	664.784	3.9849	1.9946	1.213e-100	4.972e-98	Up Regulation	Chr01	49512635	49515163	+	1578	Potri.001G461400	-	-	-	PF03765,PF00650	PTHR23324,PTHR23324:SF85	KOG1471	-	-	Sec14p-like phosphatidylinositol transfer family protein	-	-	-	-
Potri.005G117500.v3.0	14299	0.3578	-1.483	1.497e-100	6.057e-98	Down Regulation	Chr05	9074958	9078334	-	1542	Potri.005G117500	GO:0055114,GO:0020037,GO:0016705,GO:0005506	K09755	-	PF00067	PTHR24298,PTHR24298:SF73	-	AT4G36220.1	CYP84A1,FAH1	ferulic acid 5-hydroxylase 1	-	-	-	ko00940(Phenylpropanoid biosynthesis)
Potri.019G108500.v3.0	664.807	3.8845	1.9577	2.312e-99	9.242e-97	Up Regulation	Chr19	13704601	13705737	-	549	Potri.019G108500	-	-	-	-	-	-	-	-	-	-	-	-	-
Potri.003G059800.v3.0	732.448	3.7627	1.9118	5.935e-99	2.3430000000000002e-96	Up Regulation	Chr03	8754444	8756739	-	1125	Potri.003G059800	-	-	-	PF04862	PTHR31265,PTHR31265:SF9	-	-	-	Protein of unknown function, DUF642	-	-	-	-
Potri.015G085100.v3.0	3820.96	0.4404	-1.183	1.486e-98	5.7960000000000005e-96	Down Regulation	Chr15	10880134	10881646	+	618	Potri.015G085100	-	-	-	PF16974	PTHR34806,PTHR34806:SF1	-	AT5G50200.2	ATNRT3.1,NRT3.1,WR3	nitrate transmembrane transporters	-	-	-	-
Potri.014G043000.v3.0	1429.86	2.8553	1.5137	6.504e-97	2.507e-94	Up Regulation	Chr14	3455692	3458185	-	1509	Potri.014G043000	GO:0055114,GO:0020037,GO:0016705,GO:0005506	-	-	PF00067	PTHR24282,PTHR24282:SF45	KOG0157	AT1G75130.1	CYP721A1	cytochrome P450, family 721, subfamily A, polypeptide 1	-	-	-	-
Potri.013G081600.v3.0	846.682	3.5108	1.8118	3.08e-96	1.1729999999999998e-93	Up Regulation	Chr13	7281979	7285660	+	2190	Potri.013G081600	-	-	-	-	PTHR33621,PTHR33621:SF2	-	-	-	-	-	-	-	-
Potri.001G113100.v3.0	7644.91	2.0567	1.0403	7.038e-96	2.649e-93	Up Regulation	Chr01	9040437	9042353	+	1083	Potri.001G113100	GO:0055114,GO:0016491	K05277	1.14.11.19	PF03171,PF14226	PTHR10209,PTHR10209:SF190	KOG0143	AT4G22880.1	ANS,LDOX,TDS4,TT18	leucoanthocyanidin dioxygenase	-	-	-	ko00941(Flavonoid biosynthesis)
Potri.016G011200.v3.0	255.553	21.3766	4.418	2.788e-95	1.038e-92	Up Regulation	Chr16	567053	570369	-	1881	Potri.016G011200	GO:0006468,GO:0005524,GO:0004672	-	2.7.11.1	PF00069,PF11721	PTHR27006,PTHR27006:SF37	KOG1187	-	-	Leucine-rich repeat transmembrane protein kinase	-	-	-	-
Potri.011G027300.v3.0	601.015	4.2562	2.0896	2.143e-94	7.886e-92	Up Regulation	Chr11	2226844	2228175	+	984	Potri.011G027300	GO:0055114,GO:0020037,GO:0006979,GO:0004601	K00430	1.11.1.7	PF00141	PTHR31235,PTHR31235:SF17	-	-	-	Peroxidase superfamily protein	-	-	-	ko00940(Phenylpropanoid biosynthesis)
Potri.010G068100.v3.0	507.563	0.2133	-2.229	5.654999999999999e-94	2.057e-91	Down Regulation	Chr10	9510942	9515936	-	1770	Potri.010G068100	GO:0016020,GO:0006810,GO:0005215	-	-	PF00854	PTHR11654,PTHR11654:SF73	-	AT5G46050.1	ATPTR3,PTR3	peptide transporter 3	-	-	-	-
Potri.015G132900.v3.0	413.296	5.9169	2.5648	2.2389999999999997e-93	8.055e-91	Up Regulation	Chr15	14315644	14317446	+	600	Potri.015G132900	-	-	-	PF06232	PTHR31718,PTHR31718:SF8	-	-	-	Embryo-specific protein 3, (ATS3)	-	-	-	-
Potri.004G100100.v3.0	856.969	3.2389	1.6955	1.775e-92	6.313999999999999e-90	Up Regulation	Chr04	8671939	8673609	+	894	Potri.004G100100	-	-	-	PF03195	PTHR31304,PTHR31304:SF3	-	AT1G67100.1	LBD40	LOB domain-containing protein 40	-	-	-	-
Potri.001G071000.v3.0	1537.94	2.8911	1.5316	2.503e-91	8.807e-89	Up Regulation	Chr01	5673880	5676733	+	882	Potri.001G071000	GO:0048046,GO:0016762,GO:0006073,GO:0005618,GO:0005975,GO:0004553	K08235	2.4.1.207	PF06955,PF00722	PTHR31062,PTHR31062:SF15	-	AT5G13870.1	EXGT-A4,XTH5	xyloglucan endotransglucosylase/hydrolase 5	-	-	-	-
Potri.019G088500.v3.0	548.777	4.2512	2.0879	5.527e-91	1.924e-88	Up Regulation	Chr19	12025281	12028260	+	1704	Potri.019G088500	GO:0055114,GO:0016491,GO:0005507	K05909	1.10.3.2	PF00394,PF07731,PF07732	PTHR11709,PTHR11709:SF118	-	AT5G09360.1	LAC14	laccase 14	-	-	-	-
Potri.006G232600.v3.0	365.417	98.9202	6.6282	5.837999999999999e-90	2.011e-87	Up Regulation	Chr06	24252200	24254376	-	1422	Potri.006G232600	GO:0006508,GO:0004190	-	3.4.23.12	PF00026	PTHR13683,PTHR13683:SF246	KOG1339	-	-	Eukaryotic aspartyl protease family protein	-	-	-	-
Potri.004G162400.v3.0	2439.75	0.4351	-1.2	7.576e-90	2.5820000000000002e-87	Down Regulation	Chr04	18343818	18346393	+	1262	Potri.004G162400	GO:0006096,GO:0004332	K01623	4.1.2.13	PF00274	PTHR11627,PTHR11627:SF15	KOG1557	AT4G38970.1	FBA2	fructose-bisphosphate aldolase 2	-	-	-	ko00710(Carbon fixation in photosynthetic organisms);ko00051(Fructose and mannose metabolism);ko00030(Pentose phosphate pathway);ko00010(Glycolysis / Gluconeogenesis)
Potri.016G034800.v3.0	4916.5	0.4829	-1.05	8.821999999999999e-90	2.975e-87	Down Regulation	Chr16	2005488	2007866	-	1755	Potri.016G034800	GO:0008152,GO:0003824	-	-	PF13193,PF00501	PTHR24095,PTHR24095:SF189	-	-	-	AMP-dependent synthetase and ligase family protein	-	-	-	-
Potri.003G066800.v3.0	452.254	5.2716	2.3982	2.606e-89	8.697e-87	Up Regulation	Chr03	9517443	9519541	-	1530	Potri.003G066800	GO:0055114,GO:0020037,GO:0016705,GO:0005506	-	1.14.13.88	PF00067	PTHR24298,PTHR24298:SF51	KOG0156	AT5G07990.1	CYP75B1,D501,TT7	Cytochrome P450 superfamily protein	-	-	-	-
Potri.004G057700.v3.0	2239.54	2.6163	1.3876	4.5119999999999995e-89	1.491e-86	Up Regulation	Chr04	4619200	4622882	+	1533	Potri.004G057700	GO:0008234,GO:0006508	-	3.4.22.14	PF00396,PF08246,PF00112	PTHR12411,PTHR12411:SF371	KOG1542	AT1G09850.1	XBCP3	xylem bark cysteine peptidase 3	-	-	-	-
Potri.009G169900.v3.0	2937.4	0.4384	-1.19	7.276e-87	2.38e-84	Down Regulation	Chr09	12875710	12878110	+	1770	Potri.009G169900	GO:0055114,GO:0050662,GO:0015936,GO:0004420	K00021	1.1.1.34	PF00368	PTHR10572,PTHR10572:SF9	-	AT1G76490.1	HMG1,HMGR1	hydroxy methylglutaryl CoA reductase 1	-	-	-	ko00900(Terpenoid backbone biosynthesis)
Potri.010G135200.v3.0	450.123	0.2029	-2.301	5.365e-86	1.737e-83	Down Regulation	Chr10	14916320	14917159	-	603	Potri.010G135200	GO:0043565,GO:0006355,GO:0003700	-	-	PF00170	PTHR22952,PTHR22952:SF133	-	AT3G30530.1	ATBZIP42,bZIP42	basic leucine-zipper 42	-	-	-	-
Potri.006G260200.v3.0	2416.13	0.3558	-1.491	7.682e-86	2.462e-83	Down Regulation	Chr06	26353269	26357532	-	1446	Potri.006G260200	GO:0030170,GO:0009058,GO:0008483,GO:0006520	K00811	2.6.1.1	PF00155	PTHR11879,PTHR11879:SF1	-	AT4G31990.2	AAT3,ASP5,ATAAT1	aspartate aminotransferase 5	-	-	-	ko00960(Tropane, piperidine and pyridine alkaloid biosynthesis);ko00950(Isoquinoline alkaloid biosynthesis);ko00400(Phenylalanine, tyrosine and tryptophan biosynthesis);ko00360(Phenylalanine metabolism);ko00350(Tyrosine metabolism);ko00330(Arginine and proline metabolism);ko00270(Cysteine and methionine metabolism);ko00250(Alanine, aspartate and glutamate metabolism);ko00220(Arginine biosynthesis)
Potri.013G026000.v3.0	234.917	12.2963	3.6201	6.185e-85	1.963e-82	Up Regulation	Chr13	1722667	1724716	-	783	Potri.013G026000	-	K08081	1.1.1.206,1.1.1.236	PF08659	PTHR24322,PTHR24322:SF641	KOG0725	-	-	NAD(P)-binding Rossmann-fold superfamily protein	-	-	-	ko00960(Tropane, piperidine and pyridine alkaloid biosynthesis)
Potri.001G095800.v3.0	8563.49	0.4769	-1.068	9.266000000000001e-85	2.912e-82	Down Regulation	Chr01	7542480	7544858	+	1485	Potri.001G095800	GO:0055114,GO:0004616,GO:0050661,GO:0006098	K00033	1.1.1.44	PF03446,PF00393	PTHR11811,PTHR11811:SF33	-	-	-	6-phosphogluconate dehydrogenase family protein	-	-	-	ko00480(Glutathione metabolism);ko00030(Pentose phosphate pathway)
Potri.015G003600.v3.0	7484.4	2.1307	1.0913	1.409e-84	4.388e-82	Up Regulation	Chr15	251085	252707	-	993	Potri.015G003600	GO:0055114,GO:0020037,GO:0006979,GO:0004601	K00430	1.11.1.7	PF00141	PTHR31235	-	AT1G05260.1	RCI3,RCI3A	Peroxidase superfamily protein	-	-	-	ko00940(Phenylpropanoid biosynthesis)
Potri.005G172400.v3.0	23944.8	0.5186	-0.9473	1.6860000000000002e-84	5.2e-82	Nodiff	Chr05	18771145	18775080	-	2700	Potri.005G172400	GO:0055114,GO:0016491,GO:0042128,GO:0030151	K10534	1.7.1.1	PF00173,PF00970,PF00175,PF00174,PF03404	PTHR19370,PTHR19370:SF100	-	AT1G37130.1	ATNR2,B29,CHL3,NIA2,NIA2-1,NR,NR2	nitrate reductase 2	-	-	-	ko00910(Nitrogen metabolism)
Potri.007G021300.v3.0	302.374	7.6348	2.9326	2.11e-84	6.443e-82	Up Regulation	Chr07	1610977	1613277	+	1095	Potri.007G021300	GO:0008168	K08241	2.1.1.274	PF03492	PTHR31009,PTHR31009:SF6	-	AT1G19640.1	JMT	jasmonic acid carboxyl methyltransferase	-	-	GO:0008168//methyltransferase activity;	ko00592(alpha-Linolenic acid metabolism)
Potri.004G214700.v3.0	348.335	5.6751	2.5046	2.6e-84	7.866e-82	Up Regulation	Chr04	22203920	22205757	-	1048	Potri.004G214700	GO:0046872,GO:0030001	-	-	PF00403	PTHR22814,PTHR22814:SF100	KOG1603	-	-	Heavy metal transport/detoxification superfamily protein	-	-	-	-
Potri.012G085800.v3.0	2427.34	0.3493	-1.517	1.389e-83	4.1629999999999997e-81	Down Regulation	Chr12	11299017	11299907	+	483	Potri.012G085800	-	-	-	-	PTHR38224	-	-	-	-	-	-	-	-
Potri.006G072200.v3.0	592.037	0.2832	-1.82	2.426e-83	7.207e-81	Down Regulation	Chr06	5359319	5363378	-	1235	Potri.006G072200	GO:0006468,GO:0004672	-	2.7.11.1,2.7.10.2	PF07714	PTHR27001,PTHR27001:SF222	KOG1187	-	-	Protein kinase superfamily protein	-	-	-	-
Potri.016G104300.v3.0	887.085	3.4517	1.7873	5.435e-83	1.599e-80	Up Regulation	Chr16	10353074	10353978	-	351	Potri.016G104300	-	-	-	PF14368	PTHR33122,PTHR33122:SF6	-	-	-	Bifunctional inhibitor/lipid-transfer protein/seed storage 2S albumin superfamily protein	-	-	-	-
Potri.018G014900.v3.0	225.678	12.8174	3.68	8.369999999999999e-83	2.441e-80	Up Regulation	Chr18	1203618	1207023	-	1419	Potri.018G014900	GO:0006508,GO:0004190	-	3.4.23.12	PF00026	PTHR13683,PTHR13683:SF246	KOG1339	-	-	Eukaryotic aspartyl protease family protein	-	-	-	-
Potri.010G044100.v3.0	8267.51	0.4926	-1.021	1.7989999999999998e-82	5.2e-80	Down Regulation	Chr10	7478789	7494143	+	4476	Potri.010G044100	GO:0016310,GO:0016301,GO:0005524	K08244	2.7.9.4	PF01326	PTHR22931,PTHR22931:SF1	-	AT1G10760.1	GWD,GWD1,SEX1,SOP,SOP1	Pyruvate phosphate dikinase, PEP/pyruvate binding domain	-	-	-	-
Potri.010G206600.v3.0	3247.12	0.4706	-1.087	4.818e-82	1.3800000000000002e-79	Down Regulation	Chr10	19697773	19700832	-	1947	Potri.010G206600	-	K03283	-	PF00012	PTHR19375,PTHR19375:SF232	-	AT3G12580.1	ATHSP70,HSP70	heat shock protein 70	-	-	-	ko04144(Endocytosis);ko04141(Protein processing in endoplasmic reticulum);ko03040(Spliceosome)
Potri.014G145100.v3.0	10866.8	1.906	0.9305	1.0299999999999999e-81	2.9260000000000004e-79	Nodiff	Chr14	11073134	11075291	-	1206	Potri.014G145100	GO:0016747,GO:0008610	K00660	2.3.1.74	PF08541,PF00195	PTHR11877,PTHR11877:SF27	-	AT5G13930.1	ATCHS,CHS,TT4	Chalcone and stilbene synthase family protein	-	-	-	ko04712(Circadian rhythm - plant);ko00941(Flavonoid biosynthesis)
Potri.011G159900.v3.0	263.862	0.1306	-2.936	4.61e-81	1.298e-78	Down Regulation	Chr11	17703186	17704823	-	1638	Potri.011G159900	GO:0055114,GO:0050660,GO:0016491	-	1.3.3.8	PF08031,PF01565	PTHR32448,PTHR32448:SF11	-	-	-	FAD-binding Berberine family protein	-	-	-	-
Potri.009G124100.v3.0	3919.36	0.4633	-1.11	2.339e-80	6.529000000000001e-78	Down Regulation	Chr09	10331912	10334551	+	1270	Potri.009G124100	GO:0006096,GO:0004332	K01623	4.1.2.13	PF00274	PTHR11627,PTHR11627:SF15	KOG1557	AT4G38970.2	FBA2	fructose-bisphosphate aldolase 2	-	-	-	ko00710(Carbon fixation in photosynthetic organisms);ko00051(Fructose and mannose metabolism);ko00030(Pentose phosphate pathway);ko00010(Glycolysis / Gluconeogenesis)
Potri.004G182000.v3.0	2086.83	0.3644	-1.456	1.947e-79	5.388e-77	Down Regulation	Chr04	19853991	19855939	-	966	Potri.004G182000	GO:0008061,GO:0016998,GO:0006032,GO:0004568	K01183	3.2.1.14	PF00187,PF00182	PTHR22595,PTHR22595:SF34	KOG4742	AT3G12500.1	ATHCHIB,B-CHI,CHI-B,HCHIB,PR-3,PR3	basic chitinase	-	-	-	ko00520(Amino sugar and nucleotide sugar metabolism)
Potri.001G263900.v3.0	638.793	3.5599	1.8318	2.889e-79	7.926e-77	Up Regulation	Chr01	27251358	27254180	-	1098	Potri.001G263900	-	-	-	PF04862	PTHR31265,PTHR31265:SF2	-	-	-	Protein of unknown function, DUF642	-	-	-	-
Potri.005G181600.v3.0	2340.09	0.4325	-1.209	5.066e-79	1.378e-76	Down Regulation	Chr05	19818431	19822086	+	1464	Potri.005G181600	-	-	-	PF01490	PTHR22950,PTHR22950:SF205	KOG1303	AT1G77380.1	AAP3,ATAAP3	amino acid permease 3	-	-	-	-
Potri.005G194200.v3.0	1985.29	2.2982	1.2005	3.085e-78	8.324e-76	Up Regulation	Chr05	21120753	21128348	+	3288	Potri.005G194200	-	K10999	2.4.1.29,2.4.1.12	PF13632,PF14569	PTHR13301,PTHR13301:SF43	-	AT2G21770.1	CESA09,CESA9	cellulose synthase A9	-	-	-	-
Potri.005G181500.v3.0	256.898	0.1092	-3.195	1.128e-77	3.018e-75	Down Regulation	Chr05	19805010	19807250	+	1455	Potri.005G181500	-	-	-	PF01490	PTHR22950,PTHR22950:SF205	KOG1303	AT1G77380.1	AAP3,ATAAP3	amino acid permease 3	-	-	-	-
Potri.011G048200.v3.0	440.209	4.5927	2.1993	3.485e-77	9.248e-75	Up Regulation	Chr11	4146609	4147640	+	1011	Potri.011G048200	GO:0008146	-	2.8.2.24	PF00685	PTHR11783,PTHR11783:SF74	KOG1584	AT1G18590.1	ATSOT17,ATST5C,SOT17	sulfotransferase 17	-	-	GO:0008146//sulfotransferase activity;	-
Potri.016G056800.v3.0	1642.47	0.3374	-1.567	3.995e-76	1.052e-73	Down Regulation	Chr16	3795851	3796694	-	792	Potri.016G056800	-	-	-	PF04759	PTHR31696,PTHR31696:SF14	-	AT2G41660.1	MIZ1	Protein of unknown function, DUF617	-	-	-	-
Potri.001G239800.v3.0	820.896	3.4623	1.7917	7.433e-76	1.9409999999999998e-73	Up Regulation	Chr01	25092509	25093797	+	138	Potri.001G239800	-	-	-	-	PTHR33543	-	-	-	-	-	-	-	-
Potri.006G171100.v3.0	230.023	9.9909	3.3206	1.775e-75	4.596e-73	Up Regulation	Chr06	17869236	17871813	-	1353	Potri.006G171100	GO:0016758,GO:0008152	-	-	PF00201	PTHR11926,PTHR11926:SF221	-	AT5G17050.1	UGT78D2	UDP-glucosyl transferase 78D2	-	-	-	-
Potri.005G176100.v3.0	2791.13	0.4619	-1.114	1.963e-75	5.044e-73	Down Regulation	Chr05	19222997	19226028	+	1092	Potri.005G176100	GO:0016021,GO:0016020,GO:0022857	-	-	PF00892	PTHR31218,PTHR31218:SF38	-	-	-	nodulin MtN21 /EamA-like transporter family protein	-	-	-	-
Potri.013G100800.v3.0	287.014	7.1712	2.8422	2.902e-75	7.397e-73	Up Regulation	Chr13	11294885	11296946	+	1112	Potri.013G100800	GO:0009116,GO:0003824	-	3.2.2.9	PF01048	PTHR21234,PTHR21234:SF30	-	-	-	Phosphorylase superfamily protein	-	-	-	-
Potri.003G139600.v3.0	1029.56	2.6692	1.4164	4.495e-75	1.1370000000000002e-72	Up Regulation	Chr03	15733245	15738267	+	1993	Potri.003G139600	GO:0005975,GO:0004553	-	3.2.1.4	PF00759	PTHR22298,PTHR22298:SF19	-	AT1G64390.1	AtGH9C2,GH9C2	glycosyl hydrolase 9C2	-	-	-	-
Potri.002G065300.v3.0	1414.47	2.4858	1.3137	4.575e-75	1.148e-72	Up Regulation	Chr02	4401955	4404320	-	1065	Potri.002G065300	GO:0055114,GO:0020037,GO:0006979,GO:0004601	K00430	1.11.1.7	PF00141	PTHR31235,PTHR31235:SF77	-	-	-	Peroxidase superfamily protein	-	-	-	ko00940(Phenylpropanoid biosynthesis)
Potri.004G113800.v3.0	2575.81	2.3324	1.2218	4.685e-75	1.167e-72	Up Regulation	Chr04	10322669	10325950	-	825	Potri.004G113800	-	K02936	-	PF01248	PTHR23105,PTHR23105:SF41	KOG3166	-	-	Ribosomal protein L7Ae/L30e/S12e/Gadd45 family protein	-	-	-	ko03010(Ribosome)
Potri.006G134200.v3.0	2725.1	0.4555	-1.135	5.682e-74	1.4040000000000001e-71	Down Regulation	Chr06	11042889	11056248	-	3376	Potri.006G134200	GO:0055114,GO:0016491	-	1.5.1.9	PF16653	PTHR11133,PTHR11133:SF14	KOG0172	AT4G33150.3	LKR,LKR/SDH,SDH	lysine-ketoglutarate reductase/saccharopine dehydrogenase bifunctional enzyme	-	-	-	-
Potri.018G101500.v3.0	1777.94	2.3899	1.2569	1.008e-73	2.471e-71	Up Regulation	Chr18	12908035	12909225	+	1191	Potri.018G101500	GO:0008295,GO:0006597,GO:0004014	K01611	4.1.1.50	PF01536	PTHR11570,PTHR11570:SF0	KOG0788	AT3G02470.3	SAMDC	S-adenosylmethionine decarboxylase	-	-	-	ko00330(Arginine and proline metabolism);ko00270(Cysteine and methionine metabolism)
Potri.005G073300.v3.0	3653.3	2.0419	1.0299	1.6289999999999998e-73	3.966e-71	Up Regulation	Chr05	5345226	5348807	-	1611	Potri.005G073300	GO:0009073,GO:0003849	K01626	2.5.1.54	PF01474	PTHR21337,PTHR21337:SF6	-	AT4G39980.1	DHS1	Class-II DAHP synthetase family protein	-	-	-	ko00400(Phenylalanine, tyrosine and tryptophan biosynthesis)
Potri.012G097600.v3.0	665.642	0.2971	-1.751	4.1279999999999996e-73	9.973e-71	Down Regulation	Chr12	12355907	12357365	-	1047	Potri.012G097600	-	-	-	PF08238,PF01753	PTHR12298,PTHR12298:SF7	-	-	-	HCP-like superfamily protein with MYND-type zinc finger	-	-	-	-
Potri.008G114200.v3.0	3794.38	0.5001	-0.9996	4.905e-73	1.176e-70	Nodiff	Chr08	7287648	7299110	-	3189	Potri.008G114200	GO:0015977,GO:0008964,GO:0006099	K01595	4.1.1.31	PF00311	PTHR30523,PTHR30523:SF6	-	AT1G68750.1	ATPPC4,PPC4	phosphoenolpyruvate carboxylase 4	-	-	-	ko00710(Carbon fixation in photosynthetic organisms);ko00620(Pyruvate metabolism)
Potri.001G162400.v3.0	984.87	2.9088	1.5404	1.65e-72	3.929e-70	Up Regulation	Chr01	13572080	13577414	+	1740	Potri.001G162400	GO:0004857,GO:0042545,GO:0030599,GO:0005618	K01051	3.1.1.11	PF04043,PF01095	PTHR31707,PTHR31707:SF40	-	AT3G14310.1	ATPME3,PME3	pectin methylesterase 3	-	-	-	ko00040(Pentose and glucuronate interconversions)
Potri.009G139800.v3.0	208.285	9.9042	3.308	3.425e-72	8.094000000000001e-70	Up Regulation	Chr09	11165587	11167674	-	1053	Potri.009G139800	GO:0046983,GO:0008171	-	-	PF08100,PF00891	PTHR11746,PTHR11746:SF98	KOG3178	-	-	O-methyltransferase family protein	-	-	-	-
Potri.002G029100.v3.0	3341.94	2.0636	1.0452	5.756e-72	1.35e-69	Up Regulation	Chr02	1902652	1905827	+	1191	Potri.002G029100	GO:0016021,GO:0016020,GO:0022857	-	-	PF00892	PTHR31218,PTHR31218:SF53	-	AT1G75500.2	WAT1	Walls Are Thin 1	-	-	-	-
Potri.013G011200.v3.0	4631.87	0.5084	-0.9758	2.053e-71	4.783e-69	Nodiff	Chr13	704905	709435	+	663	Potri.013G011200	-	-	-	PF05605,PF14571	PTHR31875,PTHR31875:SF0	-	-	-	Drought-responsive family protein	-	-	-	-
Potri.013G049600.v3.0	334.661	0.2105	-2.248	2.909e-71	6.728e-69	Down Regulation	Chr13	3621326	3622848	-	1479	Potri.013G049600	GO:0016020,GO:0015696,GO:0008519,GO:0072488	K03320	-	PF00909	PTHR11730,PTHR11730:SF39	-	AT4G13510.1	AMT1;1,ATAMT1,ATAMT1;1	ammonium transporter 1;1	-	-	-	-
Potri.006G076200.v3.0	1971.3	2.2329	1.1589	5.2580000000000005e-71	1.207e-68	Up Regulation	Chr06	5728005	5735828	+	2454	Potri.006G076200	GO:0016020,GO:0005618,GO:0004252,GO:0006508	-	3.4.21.25	PF02225,PF06280,PF05922,PF00082	PTHR10795,PTHR10795:SF431	-	AT2G19170.1	SLP3	subtilisin-like serine protease 3	-	-	-	-
Potri.004G010100.v3.0	304.01	5.3089	2.4084	1.962e-70	4.472e-68	Up Regulation	Chr04	656691	660989	-	1635	Potri.004G010100	GO:0005507,GO:0055114,GO:0016491	-	1.10.3.3	PF07732,PF07731,PF00394	PTHR11709,PTHR11709:SF11	-	AT4G22010.1	sks4	SKU5 similar 4	-	-	-	-
Potri.001G247300.v3.0	1039.66	2.6569	1.4097	3.472e-70	7.86e-68	Up Regulation	Chr01	25762129	25764123	+	1497	Potri.001G247300	-	-	-	PF05056	PTHR33103,PTHR33103:SF4	-	-	-	Protein of unknown function (DUF674)	-	-	-	-
Potri.002G206400.v3.0	1482.59	0.3848	-1.378	4.901e-70	1.102e-67	Down Regulation	Chr02	16981787	16985419	+	1791	Potri.002G206400	-	K14487	-	PF03321	PTHR31901,PTHR31901:SF18	-	AT2G47750.1	GH3.9	putative indole-3-acetic acid-amido synthetase GH3.9	-	-	-	ko04075(Plant hormone signal transduction)
Potri.009G148900.v3.0	356.798	5.081	2.3451	5.137e-70	1.1469999999999999e-67	Up Regulation	Chr09	11730173	11731730	+	273	Potri.009G148900	GO:0008283,GO:0008083,GO:0005576	-	-	PF06404	PTHR33285,PTHR33285:SF2	-	AT3G44735.2	ATPSK3,PSK1,PSK3	PHYTOSULFOKINE 3 PRECURSOR	-	-	-	-
Potri.002G033600.v3.0	4135.11	1.9927	0.9947	1.216e-69	2.6949999999999997e-67	Nodiff	Chr02	2170786	2172861	+	1127	Potri.002G033600	GO:0050662,GO:0003824	K13082	1.1.1.219	PF01370	PTHR10366,PTHR10366:SF276	KOG1502	AT5G42800.1	DFR,M318,TT3	dihydroflavonol 4-reductase	-	-	-	ko00941(Flavonoid biosynthesis)
Potri.006G141400.v3.0	192.362	34.6659	5.1154	1.394e-69	3.07e-67	Up Regulation	Chr06	11926533	11929357	+	1593	Potri.006G141400	GO:0055114,GO:0020037,GO:0016705,GO:0005506	-	1.14.13.21	PF00067	PTHR24298,PTHR24298:SF67	KOG0156	AT5G07990.1	CYP75B1,D501,TT7	Cytochrome P450 superfamily protein	-	-	-	-
Potri.004G202500.v3.0	3870.59	0.4582	-1.126	5.764e-69	1.2609999999999999e-66	Down Regulation	Chr04	21312761	21315307	-	453	Potri.004G202500	GO:0051536,GO:0009055	K02639	-	PF00111	PTHR19370,PTHR19370:SF96	-	AT2G27510.1	ATFD3,FD3	ferredoxin 3	-	-	-	ko00195(Photosynthesis)
Potri.007G038300.v3.0	1209.69	2.6939	1.4297	8.834000000000001e-69	1.9189999999999998e-66	Up Regulation	Chr07	3011578	3015776	-	1644	Potri.007G038300	GO:0055114,GO:0016491,GO:0005507	-	1.10.3.3	PF07731,PF07732,PF00394	PTHR11709,PTHR11709:SF26	-	AT5G66920.1	sks17	SKU5 similar 17	-	-	-	-
Potri.001G060900.v3.0	647.611	0.2569	-1.961	5.927e-68	1.279e-65	Down Regulation	Chr01	4680664	4683319	-	855	Potri.001G060900	-	K15382	-	PF03083	PTHR10791,PTHR10791:SF34	KOG1623	AT5G13170.1	SAG29	senescence-associated gene 29	-	-	-	-
Potri.010G043400.v3.0	3215.42	0.4249	-1.235	2.9439999999999998e-67	6.313e-65	Down Regulation	Chr10	7407612	7408367	+	219	Potri.010G043400	-	-	-	-	-	-	-	-	-	-	-	-	-
Potri.T099900.v3.0	7101.93	0.3597	-1.475	4.459e-67	9.497e-65	Down Regulation	scaffold_143	10504	11458	+	285	Potri.T099900	-	-	-	-	-	-	-	-	-	-	-	-	-
Potri.001G118400.v3.0	416.604	0.2569	-1.961	4.806e-67	1.017e-64	Down Regulation	Chr01	9504881	9507706	-	1572	Potri.001G118400	GO:0055114,GO:0020037,GO:0016705,GO:0005506	-	-	PF00067	PTHR24298,PTHR24298:SF136	KOG0156	AT4G12300.1	CYP706A4	cytochrome P450, family 706, subfamily A, polypeptide 4	-	-	-	-
Potri.001G408300.v3.0	514.604	3.4722	1.7959	6.35e-67	1.335e-64	Up Regulation	Chr01	43084024	43084743	-	300	Potri.001G408300	-	-	-	PF12609	PTHR33090	-	-	-	Wound-responsive family protein	-	-	-	-
Potri.009G148100.v3.0	264.226	6.2473	2.6432	1.5929999999999998e-66	3.328e-64	Up Regulation	Chr09	11659368	11660392	+	339	Potri.009G148100	-	-	-	PF07876	PTHR33178,PTHR33178:SF4	-	-	-	Stress responsive A/B Barrel Domain	-	-	-	-
Potri.009G114400.v3.0	562.403	0.2614	-1.936	6.623e-66	1.3740000000000001e-63	Down Regulation	Chr09	9703785	9704775	+	396	Potri.009G114400	-	-	-	PF10950	PTHR33731,PTHR33731:SF3	-	-	-	-	-	-	-	-
Potri.005G257800.v3.0	818.41	2.6745	1.4193	8.951999999999999e-66	1.8460000000000002e-63	Up Regulation	Chr05	25721971	25728582	-	1885	Potri.005G257800	GO:0006096,GO:0003872	K00895	2.7.1.90	PF00365	PTHR13697,PTHR13697:SF1	KOG2440	-	-	Phosphofructokinase family protein	-	-	-	ko00051(Fructose and mannose metabolism);ko00030(Pentose phosphate pathway);ko00010(Glycolysis / Gluconeogenesis)
Potri.006G245400.v3.0	8019.59	0.5604	-0.8355	9.84e-66	2.0160000000000002e-63	Nodiff	Chr06	25310335	25316310	-	903	Potri.006G245400	GO:0008270,GO:0005515	K10144	6.3.2.19	PF13639,PF05495,PF14599	PTHR21319,PTHR21319:SF15	KOG1940	-	-	CHY-type/CTCHY-type/RING-type Zinc finger protein	-	-	-	ko04120(Ubiquitin mediated proteolysis)
Potri.007G085700.v3.0	3089.94	0.5159	-0.9549	1.7340000000000001e-65	3.53e-63	Nodiff	Chr07	11114652	11120572	-	1119	Potri.007G085700	GO:0043565,GO:0006355,GO:0003700,GO:0006351	K14431	-	PF00170,PF14144	PTHR22952,PTHR22952:SF188	-	AT5G65210.1	TGA1	bZIP transcription factor family protein	-	-	-	ko04075(Plant hormone signal transduction)
Potri.007G018100.v3.0	1655.95	2.2035	1.1398	4.0940000000000005e-65	8.284e-63	Up Regulation	Chr07	1388222	1394092	-	2617	Potri.007G018100	GO:0005975,GO:0004553	-	3.2.1.23	PF01301	PTHR23421,PTHR23421:SF79	-	AT4G36360.2	BGAL3	beta-galactosidase 3	-	-	-	-
Potri.005G240700.v3.0	1296.6	0.4023	-1.314	5.9940000000000006e-65	1.205e-62	Down Regulation	Chr05	24679956	24680970	+	528	Potri.005G240700	-	-	-	PF00226	PTHR24078	-	-	-	Chaperone DnaJ-domain superfamily protein	-	-	-	-
Potri.016G019400.v3.0	179.151	0.1057	-3.242	6.73e-65	1.345e-62	Down Regulation	Chr16	1059857	1062969	+	1395	Potri.016G019400	GO:0016758,GO:0008152	-	2.4.1.203	PF00201	PTHR11926,PTHR11926:SF149	-	-	-	UDP-Glycosyltransferase superfamily protein	-	-	-	-
Potri.011G015900.v3.0	817.476	2.9695	1.5702	9.109e-65	1.809e-62	Up Regulation	Chr11	1288323	1294248	-	1707	Potri.011G015900	GO:0006096,GO:0003872	K00895	2.7.1.90	PF00365	PTHR13697,PTHR13697:SF26	-	-	-	Phosphofructokinase family protein	-	-	-	ko00051(Fructose and mannose metabolism);ko00030(Pentose phosphate pathway);ko00010(Glycolysis / Gluconeogenesis)
Potri.003G104000.v3.0	1146.84	0.4237	-1.239	1.04e-64	2.054e-62	Down Regulation	Chr03	12891278	12894721	+	2135	Potri.003G104000	GO:0055085,GO:0016020,GO:0006810,GO:0005215	-	-	PF00474	PTHR11819,PTHR11819:SF94	-	AT5G45380.1	ATDUR3,DUR3	solute:sodium symporters;urea transmembrane transporters	-	-	-	-
Potri.009G027300.v3.0	6794.05	0.4939	-1.018	1.055e-64	2.07e-62	Down Regulation	Chr09	3831034	3832483	-	734	Potri.009G027300	-	K09422	-	PF00249	PTHR10641,PTHR10641:SF484	-	AT3G46130.3	ATMYB48,ATMYB48-1,ATMYB48-2,ATMYB48-3,MYB48	myb domain protein 48	-	-	-	-
Potri.017G063500.v3.0	227.852	7.5511	2.9167	1.803e-64	3.517e-62	Up Regulation	Chr17	6000922	6003799	-	1149	Potri.017G063500	GO:0008081,GO:0006629	-	3.1.4.46	PF03009	PTHR22958,PTHR22958:SF10	KOG2421	AT3G02040.1	SRG3	senescence-related gene 3	-	-	-	-
Potri.005G077200.v3.0	421.099	0.2716	-1.88	2.291e-64	4.441e-62	Down Regulation	Chr05	5664198	5667254	-	1140	Potri.005G077200	GO:0005992,GO:0003824	K01087	3.1.3.12	PF02358	PTHR10788,PTHR10788:SF19	-	-	-	Haloacid dehalogenase-like hydrolase (HAD) superfamily protein	-	-	-	ko00500(Starch and sucrose metabolism)
Potri.004G113900.v3.0	1800.08	2.1029	1.0724	2.902e-64	5.592e-62	Up Regulation	Chr04	10334083	10338514	-	990	Potri.004G113900	-	K02936	-	PF01248	PTHR23105,PTHR23105:SF41	KOG3166	-	-	Ribosomal protein L7Ae/L30e/S12e/Gadd45 family protein	-	-	-	ko03010(Ribosome)
Potri.002G234000.v3.0	3566.56	0.5023	-0.9934	4.546e-64	8.709e-62	Nodiff	Chr02	22717049	22719741	-	1035	Potri.002G234000	-	-	1.1.1.317	PF00248	PTHR11732,PTHR11732:SF12	KOG1575	AT1G60710.1	ATB2	NAD(P)-linked oxidoreductase superfamily protein	-	-	-	-
Potri.015G143600.v3.0	1880.19	0.477	-1.068	4.775e-64	9.094e-62	Down Regulation	Chr15	14968344	14970314	-	606	Potri.015G143600	-	-	-	PF03766,PF03763	PTHR31775	-	-	-	Remorin family protein	-	-	-	-
Potri.003G206500.v3.0	331.863	4.3544	2.1225	5.9190000000000004e-64	1.121e-61	Up Regulation	Chr03	20714182	20716861	-	1389	Potri.003G206500	-	-	-	PF03140	PTHR31549,PTHR31549:SF2	-	-	-	-	-	-	-	-
Potri.012G136800.v3.0	171.132	14.7809	3.8857	1.454e-63	2.737e-61	Up Regulation	Chr12	15235123	15236961	+	1521	Potri.012G136800	GO:0055114,GO:0020037,GO:0016705,GO:0005506	-	-	PF00067	PTHR24298,PTHR24298:SF122	KOG0156	AT2G45560.1	CYP76C1	cytochrome P450, family 76, subfamily C, polypeptide 1	-	-	-	-
Potri.001G024900.v3.0	581.282	3.2524	1.7015	1.572e-63	2.942e-61	Up Regulation	Chr01	1849891	1852473	+	945	Potri.001G024900	GO:0005544,GO:0005509	-	-	PF00191	PTHR10502,PTHR10502:SF104	KOG0819	AT2G38750.1	ANNAT4	annexin 4	-	-	-	-
Potri.010G150800.v3.0	3851.06	2.1286	1.0899	1.916e-63	3.566e-61	Up Regulation	Chr10	15938397	15939837	+	324	Potri.010G150800	-	-	-	PF07876	PTHR33178	-	AT3G17210.1	ATHS1,HS1	heat stable protein 1	-	-	-	-
Potri.019G002200.v3.0	556.308	0.3249	-1.622	1.93e-63	3.57e-61	Down Regulation	Chr19	274846	276946	+	570	Potri.019G002200	GO:0009733	K14488	-	PF02519	PTHR31374,PTHR31374:SF18	-	-	-	SAUR-like auxin-responsive protein family	GO:0009733//response to auxin;	-	-	ko04075(Plant hormone signal transduction)
Potri.003G193800.v3.0	879.324	0.3951	-1.34	4.8420000000000004e-63	8.907e-61	Down Regulation	Chr03	19748258	19752412	-	1376	Potri.003G193800	-	-	-	-	PTHR33334,PTHR33334:SF2	-	-	-	-	-	-	-	-
Potri.006G038400.v3.0	10035.3	0.5727	-0.8042	8.935e-63	1.634e-60	Nodiff	Chr06	2689574	2705921	-	4555	Potri.006G038400	GO:0055114,GO:0016491,GO:0008152,GO:0015930,GO:0006807,GO:0016638,GO:0006537	K00284	1.4.7.1	PF01493,PF04898,PF01645,PF00310	PTHR11938,PTHR11938:SF94	-	AT5G04140.1	FD-GOGAT,GLS1,GLU1,GLUS	glutamate synthase 1	-	-	-	ko00910(Nitrogen metabolism);ko00630(Glyoxylate and dicarboxylate metabolism)
Potri.011G126000.v3.0	371.75	3.9874	1.9954	9.415e-63	1.712e-60	Up Regulation	Chr11	15121927	15122429	+	456	Potri.011G126000	-	-	-	PF12609	PTHR33090	-	-	-	Wound-responsive family protein	-	-	-	-
Potri.011G071100.v3.0	701.572	2.8346	1.5031	1.038e-62	1.877e-60	Up Regulation	Chr11	6735234	6738557	-	1689	Potri.011G071100	GO:0055114,GO:0016491,GO:0005507	K05909	1.10.3.2	PF07731,PF07732,PF00394	PTHR11709,PTHR11709:SF94	-	AT5G09360.1	LAC14	laccase 14	-	-	-	-
Potri.010G092900.v3.0	2317.94	0.4335	-1.206	2.086e-62	3.7509999999999995e-60	Down Regulation	Chr10	11582343	11593518	-	2954	Potri.010G092900	GO:0043169,GO:0005975,GO:0003824	-	3.2.1.1	PF00128	PTHR10357,PTHR10357:SF139	KOG0471	AT1G69830.1	AMY3,ATAMY3	alpha-amylase-like 3	-	-	-	-
Potri.015G087800.v3.0	1699.67	2.2451	1.1668	3.133e-62	5.603999999999999e-60	Up Regulation	Chr15	11042950	11049516	-	1275	Potri.015G087800	-	K01728	4.2.2.2	PF00544	PTHR31683,PTHR31683:SF28	-	-	-	Pectin lyase-like superfamily protein	-	-	-	ko00040(Pentose and glucuronate interconversions)
Potri.006G014300.v3.0	162.733	16.0487	4.0044	3.624e-62	6.446999999999999e-60	Up Regulation	Chr06	968058	975572	+	1914	Potri.006G014300	GO:0006468,GO:0005524,GO:0004672	K04730	2.7.11.1	PF11721,PF00069	PTHR27006,PTHR27006:SF11	KOG1187	-	-	Leucine-rich repeat transmembrane protein kinase	-	-	-	-
Potri.001G162600.v3.0	165.7	30.7083	4.9406	7.306e-62	1.293e-59	Up Regulation	Chr01	13596152	13598490	+	1872	Potri.001G162600	GO:0004857,GO:0042545,GO:0030599,GO:0005618	K01051	3.1.1.11	PF04043,PF01095	PTHR31707,PTHR31707:SF40	-	AT3G14310.1	ATPME3,PME3	pectin methylesterase 3	-	-	-	ko00040(Pentose and glucuronate interconversions)
Potri.001G059900.v3.0	5515.18	0.5106	-0.9699	1.426e-61	2.509e-59	Nodiff	Chr01	4592972	4597362	+	1816	Potri.001G059900	GO:0055114,GO:0050661,GO:0006006,GO:0004345	K00036	1.1.1.49	PF00479,PF02781	PTHR23429,PTHR23429:SF3	-	AT5G13110.1	G6PD2	glucose-6-phosphate dehydrogenase 2	-	-	-	ko00480(Glutathione metabolism);ko00030(Pentose phosphate pathway)
Potri.011G103900.v3.0	735.411	0.3708	-1.431	1.921e-61	3.362e-59	Down Regulation	Chr11	12654209	12667272	-	2916	Potri.011G103900	GO:0005992,GO:0003824	K16055	2.4.1.15	PF02358,PF00982	PTHR10788,PTHR10788:SF6	-	AT1G78580.1	ATTPS1,TPS1	trehalose-6-phosphate synthase	-	-	-	ko00500(Starch and sucrose metabolism)
Potri.004G101500.v3.0	733.359	2.7902	1.4803	2.48e-61	4.317e-59	Up Regulation	Chr04	8897354	8904653	+	1618	Potri.004G101500	GO:0005524,GO:0051082,GO:0006457	K09498	-	PF00118	PTHR11353,PTHR11353:SF21	-	-	-	TCP-1/cpn60 chaperonin family protein	-	-	-	-
Potri.007G067900.v3.0	902.377	0.3768	-1.408	3.227e-61	5.587e-59	Down Regulation	Chr07	8907857	8916552	+	3122	Potri.007G067900	GO:0006468,GO:0004672	-	2.7.11.1	PF07714,PF11721	PTHR27006,PTHR27006:SF44	KOG1187	-	-	Leucine-rich repeat transmembrane protein kinase	-	-	-	-
Potri.004G184000.v3.0	864.068	2.8145	1.4929	6.286e-61	1.082e-58	Up Regulation	Chr04	20028035	20029196	+	330	Potri.004G184000	-	-	-	PF03386	PTHR33605,PTHR33605:SF1	-	-	-	early nodulin-related	-	-	-	-
Potri.017G114500.v3.0	1338.91	2.4071	1.2673	8.107e-61	1.389e-58	Up Regulation	Chr17	12992026	12993690	-	891	Potri.017G114500	-	-	-	PF03195	PTHR31304,PTHR31304:SF3	-	AT3G02550.1	LBD41	LOB domain-containing protein 41	-	-	-	-
Potri.004G144600.v3.0	1062.1	0.4143	-1.271	1.2229999999999999e-60	2.084e-58	Down Regulation	Chr04	16798154	16800478	-	1020	Potri.004G144600	GO:0055114,GO:0020037,GO:0006979,GO:0004601	K00430	1.11.1.7	PF00141	PTHR31388,PTHR31388:SF35	-	-	-	Peroxidase superfamily protein	-	-	-	ko00940(Phenylpropanoid biosynthesis)
Potri.016G065000.v3.0	368.589	0.2632	-1.926	5.447e-60	9.233e-58	Down Regulation	Chr16	4579642	4583803	+	1036	Potri.016G065000	-	-	3.1.1.1	PF12695	PTHR23024,PTHR23024:SF102	KOG1515	-	-	alpha/beta-Hydrolases superfamily protein	-	-	-	-
Potri.001G060400.v3.0	1902.33	0.4242	-1.237	9.964e-60	1.6800000000000002e-57	Down Regulation	Chr01	4645272	4646631	-	690	Potri.001G060400	GO:0009733	K14488	-	PF02519	PTHR31374,PTHR31374:SF10	-	-	-	SAUR-like auxin-responsive protein family	GO:0009733//response to auxin;	-	-	ko04075(Plant hormone signal transduction)
Potri.013G027200.v3.0	157.355	14.9396	3.9011	1.3669999999999999e-59	2.293e-57	Up Regulation	Chr13	1807489	1808091	-	579	Potri.013G027200	-	-	-	PF05078	PTHR31621,PTHR31621:SF2	-	-	-	Protein of unknown function (DUF679)	-	-	-	-
Potri.014G068900.v3.0	336.761	0.2383	-2.069	1.407e-59	2.348e-57	Down Regulation	Chr14	5595098	5595833	+	651	Potri.014G068900	-	-	-	PF07279	PTHR33593,PTHR33593:SF2	-	-	-	Protein of unknown function (DUF1442)	-	-	-	-
Potri.004G044500.v3.0	2774.85	1.9749	0.9818	2.313e-59	3.8410000000000004e-57	Nodiff	Chr04	3379987	3384048	+	1719	Potri.004G044500	GO:0005852,GO:0005737,GO:0003743	K03251	-	PF05091	PTHR12399	-	-	-	Eukaryotic translation initiation factor 3 subunit 7 (eIF-3)	-	-	-	-
Potri.003G173500.v3.0	140.394	0.03978	-4.652	2.682e-59	4.43e-57	Down Regulation	Chr03	18285845	18288845	+	1560	Potri.003G173500	GO:0055114,GO:0020037,GO:0016705,GO:0005506	-	1.14.13.21	PF00067	PTHR24298,PTHR24298:SF79	KOG0156	AT1G74110.1	CYP78A10	cytochrome P450, family 78, subfamily A, polypeptide 10	-	-	-	-
Potri.001G360200.v3.0	545.861	3.0931	1.6291	2.7000000000000003e-59	4.4370000000000004e-57	Up Regulation	Chr01	37089334	37095363	+	3618	Potri.001G360200	GO:0008017,GO:0007018,GO:0005524,GO:0003777,GO:0005871	K10400	3.6.4.4	PF06548,PF00225	PTHR24115,PTHR24115:SF529	KOG4280	-	-	Kinesin motor family protein	-	-	-	-
Potri.009G133300.v3.0	766.791	2.7056	1.436	2.889e-59	4.724e-57	Up Regulation	Chr09	10783635	10785586	-	1434	Potri.009G133300	GO:0016758,GO:0008152	-	2.4.1.115,2.4.1.91	PF00201	PTHR11926,PTHR11926:SF292	-	AT5G17050.1	UGT78D2	UDP-glucosyl transferase 78D2	-	-	-	-
Potri.015G063500.v3.0	2024.09	0.4719	-1.084	3.738e-59	6.081e-57	Down Regulation	Chr15	8761018	8766243	+	2895	Potri.015G063500	GO:0016887,GO:0005524,GO:0016021,GO:0006810,GO:0005215	-	-	PF00005,PF12698	PTHR19229	KOG0059	AT3G47730.1	ABCA2,ATATH1,ATH1	ATP-binding cassette A2	-	-	-	-
Potri.012G056800.v3.0	526.053	3.1289	1.6457	4.087e-59	6.616000000000001e-57	Up Regulation	Chr12	5892712	5893936	+	822	Potri.012G056800	-	-	-	PF03195	PTHR31304,PTHR31304:SF3	-	AT3G02550.1	LBD41	LOB domain-containing protein 41	-	-	-	-
Potri.001G012200.v3.0	2683.27	1.9204	0.9414	6.123e-59	9.862000000000001e-57	Nodiff	Chr01	806337	822072	-	5896	Potri.001G012200	GO:0016020,GO:0006075,GO:0003843,GO:0000148	K11000	2.4.1.34	PF02364	PTHR12741,PTHR12741:SF21	-	AT5G13000.1	ATGSL12,gsl12	glucan synthase-like 12	-	-	-	-
Potri.007G089000.v3.0	330.673	4.2832	2.0987	7.388e-59	1.184e-56	Up Regulation	Chr07	11516417	11520551	+	1805	Potri.007G089000	GO:0008654,GO:0006021,GO:0004512	K01858	5.5.1.4	PF01658,PF07994	PTHR11510,PTHR11510:SF6	-	AT2G22240.1	ATIPS2,ATMIPS2,MIPS2	myo-inositol-1-phosphate synthase 2	-	-	-	ko00562(Inositol phosphate metabolism)
Potri.009G040200.v3.0	887.297	2.4701	1.3046	9.221e-59	1.4710000000000001e-56	Up Regulation	Chr09	4776110	4778205	-	1353	Potri.009G040200	GO:0003924,GO:0007017,GO:0005874	K07375	2.4.2.1	PF03953,PF00091	PTHR11588,PTHR11588:SF97	-	AT5G23860.1	TUB8	tubulin beta 8	-	-	-	ko04145(Phagosome)
Potri.015G127100.v3.0	620.746	3.1205	1.6418	1.295e-58	2.056e-56	Up Regulation	Chr15	13942984	13947665	+	1960	Potri.015G127100	GO:0004575,GO:0004564	K01193	3.2.1.26	PF08244,PF00251	PTHR31953,PTHR31953:SF6	-	-	-	Glycosyl hydrolases family 32 protein	-	-	-	ko00500(Starch and sucrose metabolism);ko00052(Galactose metabolism)
Potri.013G058300.v3.0	2219.41	1.992	0.9942	1.5570000000000002e-58	2.459e-56	Nodiff	Chr13	4369394	4377505	+	1330	Potri.013G058300	GO:0055114,GO:0016491,GO:0006520	K00261	1.4.1.3	PF02812,PF00208	PTHR11606,PTHR11606:SF12	-	AT5G18170.1	GDH1	glutamate dehydrogenase 1	-	-	-	ko00910(Nitrogen metabolism);ko00250(Alanine, aspartate and glutamate metabolism);ko00220(Arginine biosynthesis)
Potri.002G057500.v3.0	221.687	0.1755	-2.511	1.832e-58	2.88e-56	Down Regulation	Chr02	3854124	3854578	+	294	Potri.002G057500	GO:0009733	K14488	-	PF02519	PTHR31374,PTHR31374:SF30	-	-	-	SAUR-like auxin-responsive protein family	GO:0009733//response to auxin;	-	-	ko04075(Plant hormone signal transduction)
Potri.015G026900.v3.0	381.146	3.6142	1.8537	1.863e-58	2.913e-56	Up Regulation	Chr15	2115794	2122386	+	2436	Potri.015G026900	GO:0009378,GO:0006310,GO:0006281	-	3.6.4.3	PF05496	PTHR23074,PTHR23074:SF98	-	-	-	P-loop containing nucleoside triphosphate hydrolases superfamily protein	-	-	-	-
Potri.005G229500.v3.0	1994.82	2.0057	1.0041	2.0230000000000002e-58	3.1480000000000003e-56	Up Regulation	Chr05	23839783	23841991	-	1182	Potri.005G229500	GO:0050662,GO:0003824	K13082	1.1.1.219	PF01370	PTHR10366,PTHR10366:SF276	KOG1502	AT5G42800.1	DFR,M318,TT3	dihydroflavonol 4-reductase	-	-	-	ko00941(Flavonoid biosynthesis)
Potri.019G093300.v3.0	455.332	3.3325	1.7366	2.05e-58	3.176e-56	Up Regulation	Chr19	12352008	12352993	+	738	Potri.019G093300	-	-	-	PF02469	PTHR32077,PTHR32077:SF6	-	AT2G20520.1	FLA6	FASCICLIN-like arabinogalactan 6	-	-	-	-
Potri.T151500.v3.0	151.741	19.3219	4.2722	3.975e-58	6.1290000000000005e-56	Up Regulation	scaffold_533	19083	21172	+	1719	Potri.T151500	GO:0004857,GO:0042545,GO:0030599,GO:0005618	K01051	3.1.1.11	PF04043,PF01095	PTHR31707,PTHR31707:SF40	-	AT3G14310.1	ATPME3,PME3	pectin methylesterase 3	-	-	-	ko00040(Pentose and glucuronate interconversions)
Potri.001G054800.v3.0	164.763	0.1132	-3.143	5.169e-58	7.931e-56	Down Regulation	Chr01	4151091	4154512	-	1671	Potri.001G054800	GO:0055114,GO:0020037,GO:0016705,GO:0005506	-	1.14.13.21	PF00067	PTHR24298,PTHR24298:SF79	KOG0156	AT1G74110.1	CYP78A10	cytochrome P450, family 78, subfamily A, polypeptide 10	-	-	-	-
Potri.001G066400.v3.0	1154.6	0.4186	-1.256	5.4890000000000005e-58	8.383e-56	Down Regulation	Chr01	5263726	5265004	-	403	Potri.001G066400	-	-	-	PF07207	PTHR36762,PTHR36762:SF2	-	AT3G26740.1	CCL	CCR-like	-	-	-	-
Potri.015G127200.v3.0	765.742	2.6627	1.4129	1.54e-57	2.341e-55	Up Regulation	Chr15	13954604	13959156	+	1788	Potri.015G127200	GO:0005507,GO:0055114,GO:0016491	-	1.10.3.3	PF07732,PF07731,PF00394	PTHR11709,PTHR11709:SF123	-	AT4G25240.1	SKS1	SKU5 similar 1	-	-	-	-
Potri.014G168100.v3.0	529.309	3.1529	1.6567	1.912e-57	2.8920000000000003e-55	Up Regulation	Chr14	13433009	13434622	+	1194	Potri.014G168100	-	-	-	PF02469	PTHR32382,PTHR32382:SF13	-	AT4G12730.1	FLA2	FASCICLIN-like arabinogalactan 2	-	-	-	-
Potri.008G120000.v3.0	638.742	2.758	1.4636	2.4750000000000002e-57	3.7270000000000005e-55	Up Regulation	Chr08	7759295	7764808	+	2796	Potri.008G120000	GO:0005975,GO:0004553	K15925	3.2.1.177,3.2.1.55,3.2.1.37	PF16863,PF01055	PTHR22762,PTHR22762:SF56	-	AT1G68560.1	ATXYL1,TRG1,XYL1	alpha-xylosidase 1	-	-	-	-
Potri.014G053900.v3.0	486.209	3.7333	1.9005	3.2530000000000004e-57	4.876e-55	Up Regulation	Chr14	4244158	4246701	+	1320	Potri.014G053900	-	-	-	PF03140	PTHR31549,PTHR31549:SF2	-	-	-	Plant protein of unknown function (DUF247)	-	-	-	-
Potri.001G017500.v3.0	1086.73	2.3859	1.2545	3.3520000000000004e-57	5e-55	Up Regulation	Chr01	1261737	1263184	+	1107	Potri.001G017500	-	-	3.5.1.98	PF08263	PTHR27000,PTHR27000:SF151	KOG4579	-	-	Leucine-rich repeat (LRR) family protein	-	-	-	-
Potri.011G065500.v3.0	280.809	0.2266	-2.142	3.972e-57	5.8990000000000006e-55	Down Regulation	Chr11	6002010	6004817	-	675	Potri.011G065500	GO:0046983	-	-	PF00010	PTHR12565,PTHR12565:SF181	-	-	-	basic helix-loop-helix (bHLH) DNA-binding superfamily protein	-	-	GO:0046983//protein dimerization activity;	-
Potri.018G126400.v3.0	2179.15	1.9758	0.9825	4.9470000000000004e-57	7.313000000000001e-55	Nodiff	Chr18	14882583	14886169	+	2508	Potri.018G126400	-	K06617	2.4.1.82	PF05691	PTHR31268,PTHR31268:SF5	-	AT5G20250.4	DIN10	Raffinose synthase family protein	-	-	-	ko00052(Galactose metabolism)
Potri.004G139700.v3.0	150.477	11.9476	3.5786	5.961000000000001e-57	8.772e-55	Up Regulation	Chr04	16251970	16254906	+	1008	Potri.004G139700	GO:0055114,GO:0016491	K05278	1.14.11.9,1.14.11.23	PF14226,PF03171	PTHR10209,PTHR10209:SF165	KOG0143	AT5G08640.2	ATFLS1,FLS,FLS1	flavonol synthase 1	-	-	-	ko00941(Flavonoid biosynthesis)
Potri.004G108900.v3.0	164.102	38.4035	5.2632	6.456e-57	9.458000000000001e-55	Up Regulation	Chr04	9674972	9677626	-	1425	Potri.004G108900	GO:0055114,GO:0004616,GO:0050661,GO:0006098	K00033	1.1.1.44	PF03446,PF00393	PTHR11811,PTHR11811:SF33	-	-	-	6-phosphogluconate dehydrogenase family protein	-	-	-	ko00480(Glutathione metabolism);ko00030(Pentose phosphate pathway)
Potri.015G031400.v3.0	157.565	11.435	3.5154	7.458e-57	1.088e-54	Up Regulation	Chr15	2508213	2510466	-	1153	Potri.015G031400	GO:0016787	K14379	3.1.3.2,1.11.1.7	PF00149	PTHR10161,PTHR10161:SF14	KOG2679	AT3G17790.1	ATACP5,ATPAP17,PAP17	purple acid phosphatase 17	-	-	GO:0016787//hydrolase activity;	ko00740(Riboflavin metabolism)
Potri.009G058900.v3.0	643.345	2.845	1.5084	1.1130000000000001e-56	1.6159999999999998e-54	Up Regulation	Chr09	6144261	6151144	+	4452	Potri.009G058900	GO:0006265,GO:0005524,GO:0003918,GO:0003677	K03164	5.99.1.3	PF01751,PF02518,PF00204,PF16898,PF00521	PTHR10169,PTHR10169:SF38	-	AT3G23890.2	ATTOPII,TOPII	topoisomerase II	-	-	-	-
Potri.009G114800.v3.0	301.322	4.4121	2.1415	1.563e-56	2.2589999999999998e-54	Up Regulation	Chr09	9721553	9722548	+	564	Potri.009G114800	-	-	-	PF10950	PTHR33731,PTHR33731:SF1	-	-	-	-	-	-	-	-
Potri.003G128800.v3.0	2695.2	0.4995	-1.001	1.9310000000000001e-56	2.7779999999999997e-54	Down Regulation	Chr03	14889090	14891595	+	852	Potri.003G128800	-	-	1.1.1.330	PF08659	PTHR24320,PTHR24320:SF100	KOG1208	-	-	NAD(P)-binding Rossmann-fold superfamily protein	-	-	-	-
Potri.001G093700.v3.0	651.07	3.0078	1.5887	2.056e-56	2.946e-54	Up Regulation	Chr01	7370956	7373711	-	1497	Potri.001G093700	-	K09273	-	PF00505	PTHR13711,PTHR13711:SF228	KOG0381	-	-	HMG (high mobility group) box protein	-	-	-	-
Potri.014G158400.v3.0	1742.24	2.1857	1.1281	2.618e-56	3.734e-54	Up Regulation	Chr14	12352687	12355384	+	1496	Potri.014G158400	GO:0005975,GO:0004553	-	3.2.1.39	PF07983,PF00332	PTHR32227,PTHR32227:SF116	-	-	-	O-Glycosyl hydrolases family 17 protein	-	-	-	-
Potri.002G162400.v3.0	3379.95	1.9245	0.9445	3.063e-56	4.3499999999999994e-54	Nodiff	Chr02	12262911	12265643	+	1413	Potri.002G162400	GO:0005975,GO:0004650	-	-	PF00295	PTHR31339,PTHR31339:SF12	-	-	-	Pectin lyase-like superfamily protein	-	-	-	-
Potri.016G014500.v3.0	995.382	3.3284	1.7349	5.047e-56	7.135e-54	Up Regulation	Chr16	799573	801565	+	1469	Potri.016G014500	GO:0016758,GO:0008152	-	-	PF00201	PTHR11926,PTHR11926:SF242	KOG1192	AT1G07250.1	UGT71C4	UDP-glucosyl transferase 71C4	-	-	-	-
Potri.T075900.v3.0	1571.91	0.4794	-1.061	5.690000000000001e-56	8.009999999999999e-54	Down Regulation	scaffold_82	89239	91633	+	1053	Potri.T075900	GO:0055114,GO:0016491,GO:0008270	K07119	1.1.1.54,1.3.1.74,1.3.1.102	PF00107,PF16884	PTHR11695,PTHR11695:SF564	KOG1196	AT5G16970.1	AER,AT-AER	alkenal reductase	-	-	-	-
Potri.002G066600.v3.0	862.777	2.4015	1.264	6.9530000000000005e-56	9.744999999999999e-54	Up Regulation	Chr02	4515417	4522742	-	2796	Potri.002G066600	-	-	2.4.1.12	PF13632	PTHR13301,PTHR13301:SF43	-	AT2G21770.1	CESA09,CESA9	cellulose synthase A9	-	-	-	-
Potri.006G045600.v3.0	170.531	0.131	-2.933	7.925e-56	1.106e-53	Down Regulation	Chr06	3228594	3230983	+	723	Potri.006G045600	GO:0006281,GO:0004518	K01142	4.2.99.18	-	PTHR22748,PTHR22748:SF8	KOG1294	AT2G41460.1	ARP	apurinic endonuclease-redox protein	-	-	-	ko03410(Base excision repair)
Potri.019G049500.v3.0	2324.19	2.0375	1.0268	1.478e-55	2.0529999999999997e-53	Up Regulation	Chr19	7403161	7407210	-	1851	Potri.019G049500	GO:0008152,GO:0003824	K01904	6.2.1.12	PF00501	PTHR24096,PTHR24096:SF169	KOG1176	AT1G65060.1	4CL3	4-coumarate:CoA ligase 3	-	-	-	ko00940(Phenylpropanoid biosynthesis);ko00130(Ubiquinone and other terpenoid-quinone biosynthesis)
Potri.017G083000.v3.0	1092.51	2.2282	1.1559	1.748e-55	2.4179999999999996e-53	Up Regulation	Chr17	9992148	9993493	+	324	Potri.017G083000	-	-	-	PF02704	PTHR23201,PTHR23201:SF21	-	AT5G15230.1	GASA4	GAST1 protein homolog 4	-	-	-	-
Potri.001G302400.v3.0	1075.41	0.4282	-1.224	2.6610000000000003e-55	3.6659999999999997e-53	Down Regulation	Chr01	30617637	30619277	-	1476	Potri.001G302400	GO:0016758,GO:0008152	-	2.4.1.128	PF00201	PTHR11926,PTHR11926:SF246	KOG1192	AT2G15490.3	UGT73B4	UDP-glycosyltransferase 73B4	-	-	-	-
Potri.016G047900.v3.0	1022.62	0.3974	-1.331	6.338e-55	8.694e-53	Down Regulation	Chr16	3044137	3047342	+	1143	Potri.016G047900	-	-	-	PF00249,PF14379	PTHR31314,PTHR31314:SF7	-	-	-	myb-like HTH transcriptional regulator family protein	-	-	-	-
Potri.001G371900.v3.0	7182.43	0.5798	-0.7863	8.401e-55	1.148e-52	Nodiff	Chr01	38568460	38572522	+	1137	Potri.001G371900	GO:0055114,GO:0016491	K02641	1.18.1.2	PF00175	PTHR19384,PTHR19384:SF54	KOG0534	AT4G05390.1	ATRFNR1,RFNR1	root FNR 1	-	-	-	ko00195(Photosynthesis)
Potri.009G022400.v3.0	151.203	11.8619	3.5683	9.151e-55	1.245e-52	Up Regulation	Chr09	3421114	3425183	+	2706	Potri.009G022400	GO:0005515,GO:0055114,GO:0046872,GO:0016702	K00454	1.13.11.12	PF01477,PF00305	PTHR11771,PTHR11771:SF42	-	AT3G45140.1	ATLOX2,LOX2	lipoxygenase 2	-	-	-	ko00592(alpha-Linolenic acid metabolism);ko00591(Linoleic acid metabolism)
Potri.013G118700.v3.0	151.048	11.114	3.4743	1.2499999999999999e-54	1.693e-52	Up Regulation	Chr13	13151066	13152922	+	1407	Potri.013G118700	GO:0016758,GO:0008152	K12930	2.4.1.115,2.4.1.91	PF00201	PTHR11926,PTHR11926:SF292	-	AT5G17050.1	UGT78D2	UDP-glucosyl transferase 78D2	-	-	-	ko00942(Anthocyanin biosynthesis)
Potri.003G000800.v3.0	764.49	2.5302	1.3392	2.341e-54	3.158e-52	Up Regulation	Chr03	157457	160745	-	1842	Potri.003G000800	GO:0016020,GO:0006810,GO:0005215	-	-	PF00854	PTHR11654,PTHR11654:SF177	-	-	-	Major facilitator superfamily protein	-	-	-	-
Potri.003G145000.v3.0	420.893	0.2782	-1.846	3.6219999999999997e-54	4.865e-52	Down Regulation	Chr03	16126671	16128915	+	1533	Potri.003G145000	GO:0015743	-	-	PF11744	PTHR31086,PTHR31086:SF4	KOG4711	-	-	Aluminium activated malate transporter family protein	GO:0015743//malate transport;	-	-	-
Potri.016G031100.v3.0	745.218	2.8741	1.5231	4.0979999999999997e-54	5.482e-52	Up Regulation	Chr16	1739493	1748693	-	1530	Potri.016G031100	GO:0055114,GO:0020037,GO:0016705,GO:0005506	K09754	-	PF00067	PTHR24298,PTHR24298:SF0	-	AT2G40890.1	CYP98A3	cytochrome P450, family 98, subfamily A, polypeptide 3	-	-	-	ko00945(Stilbenoid, diarylheptanoid and gingerol biosynthesis);ko00941(Flavonoid biosynthesis);ko00940(Phenylpropanoid biosynthesis)
Potri.011G048100.v3.0	310.851	4.238	2.0834	4.4179999999999996e-54	5.886e-52	Up Regulation	Chr11	4136527	4137593	+	1011	Potri.011G048100	GO:0008146	-	2.8.2.24	PF00685	PTHR11783,PTHR11783:SF74	KOG1584	AT1G74100.1	ATSOT16,ATST5A,CORI-7,SOT16	sulfotransferase 16	-	-	GO:0008146//sulfotransferase activity;	-
Potri.004G002700.v3.0	4082.54	2.0591	1.042	5.846e-54	7.757e-52	Up Regulation	Chr04	188425	192931	+	1860	Potri.004G002700	GO:0005515	-	-	PF13923,PF00400	PTHR22847,PTHR22847:SF451	KOG0265	AT2G32950.1	ATCOP1,COP1,DET340,EMB168,FUS1	Transducin/WD40 repeat-like superfamily protein	-	-	GO:0005515//protein binding;	-
Potri.003G178900.v3.0	1807.9	0.4773	-1.067	8.345e-54	1.1029999999999999e-51	Down Regulation	Chr03	18659894	18667088	-	4428	Potri.003G178900	GO:0016887,GO:0005524,GO:0016020	-	3.6.3.25	PF14510,PF08370,PF00005,PF01061	PTHR19241,PTHR19241:SF219	-	AT1G15520.1	ABCG40,ATABCG40,ATPDR12,PDR12	pleiotropic drug resistance 12	-	-	-	-
Potri.002G049500.v3.0	860.034	2.5997	1.3784	9.341999999999999e-54	1.2289999999999998e-51	Up Regulation	Chr02	3240538	3245815	+	1968	Potri.002G049500	GO:0016021,GO:0015116,GO:0008272,GO:0055085,GO:0016020,GO:0008271,GO:0009507	K17471	-	PF01740,PF00916	PTHR11814,PTHR11814:SF60	-	AT3G51895.1	AST12,SULTR3;1	sulfate transporter 3;1	-	-	-	-
Potri.004G017500.v3.0	250.169	5.0234	2.3287	1.123e-53	1.4719999999999998e-51	Up Regulation	Chr04	1153070	1163545	-	4371	Potri.004G017500	GO:0005515	K16743	-	PF00612	PTHR11915	KOG0165	-	-	binding;calmodulin binding	-	-	GO:0005515//protein binding;	-
Potri.002G108000.v3.0	5246.56	1.7631	0.8181	2.547e-53	3.324e-51	Nodiff	Chr02	7944430	7949425	-	1163	Potri.002G108000	GO:0006355,GO:0005634	K14484	-	PF02309	PTHR31734,PTHR31734:SF18	-	AT5G65670.1	IAA9	indole-3-acetic acid inducible 9	-	-	-	ko04075(Plant hormone signal transduction)
Potri.T002300.v3.0	321.495	3.8145	1.9315	2.9849999999999996e-53	3.881e-51	Up Regulation	scaffold_20	439499	444494	+	2882	Potri.T002300	GO:0043531	-	-	PF07725,PF00931	PTHR11017,PTHR11017:SF172	KOG4658	-	-	Disease resistance protein (TIR-NBS-LRR class) family	-	-	GO:0043531//ADP binding;	-
Potri.014G159000.v3.0	935.98	2.3958	1.2605	3.4909999999999997e-53	4.5209999999999996e-51	Up Regulation	Chr14	12420438	12422342	+	984	Potri.014G159000	GO:0055114,GO:0016491	K05933	1.14.17.4	PF03171	PTHR10209,PTHR10209:SF193	KOG0143	AT1G05010.1	ACO4,EAT1,EFE	ethylene-forming enzyme	-	-	-	ko00270(Cysteine and methionine metabolism)
Potri.008G213100.v3.0	1251.19	0.4515	-1.147	6.024e-53	7.771e-51	Down Regulation	Chr08	16772879	16773843	+	561	Potri.008G213100	GO:0009607,GO:0006952	-	-	PF00407	PTHR31213,PTHR31213:SF11	-	AT1G24020.2	MLP423	MLP-like protein 423	-	-	-	-
Potri.003G038500.v3.0	1292.17	2.1708	1.1182	7.896999999999999e-53	1.013e-50	Up Regulation	Chr03	5084969	5092288	+	2790	Potri.003G038500	GO:0005975,GO:0004553	-	3.2.1.23	PF01301	PTHR23421,PTHR23421:SF74	-	AT3G13750.1	BGAL1	beta galactosidase 1	-	-	-	-
Potri.006G275000.v3.0	11576.9	0.5969	-0.7444	7.915999999999999e-53	1.013e-50	Nodiff	Chr06	27502972	27509813	-	2890	Potri.006G275000	GO:0046872,GO:0000166	K01535	3.6.3.6	PF00690,PF00702,PF00122	PTHR24093,PTHR24093:SF361	-	AT2G24520.1	AHA5,HA5	H(+)-ATPase 5	-	-	-	ko00190(Oxidative phosphorylation)
Potri.001G051600.v3.0	3208.72	2.0983	1.0692	8.46e-53	1.078e-50	Up Regulation	Chr01	3915773	3918380	-	1173	Potri.001G051600	GO:0016747,GO:0008610	K00660	2.3.1.74	PF08541,PF00195	PTHR11877,PTHR11877:SF27	-	AT5G13930.1	ATCHS,CHS,TT4	Chalcone and stilbene synthase family protein	-	-	-	ko04712(Circadian rhythm - plant);ko00941(Flavonoid biosynthesis)
Potri.004G009600.v3.0	1182.84	2.1429	1.0995	8.98e-53	1.14e-50	Up Regulation	Chr04	628876	631902	-	1227	Potri.004G009600	GO:0006546,GO:0004047	K00605	2.1.2.10	PF08669,PF01571	PTHR13847,PTHR13847:SF5	-	-	-	Glycine cleavage T-protein family	-	-	-	ko00670(One carbon pool by folate);ko00630(Glyoxylate and dicarboxylate metabolism);ko00260(Glycine, serine and threonine metabolism)
Potri.014G106500.v3.0	1162.73	2.4145	1.2717	1.478e-52	1.869e-50	Up Regulation	Chr14	8386362	8389701	-	1208	Potri.014G106500	GO:0046983,GO:0008171	K13066	2.1.1.68	PF08100,PF00891	PTHR11746,PTHR11746:SF103	KOG3178	AT5G54160.1	ATOMT1,OMT1	O-methyltransferase 1	-	-	-	ko00940(Phenylpropanoid biosynthesis);ko00380(Tryptophan metabolism)
Potri.010G153600.v3.0	384.043	3.4089	1.7693	1.684e-52	2.121e-50	Up Regulation	Chr10	16118497	16127015	+	4089	Potri.010G153600	GO:0016887,GO:0005524,GO:0016020	-	-	PF14510,PF08370,PF00005,PF01061	PTHR19241,PTHR19241:SF297	-	AT3G53480.1	ABCG37,ATPDR9,PDR9,PIS1	pleiotropic drug resistance 9	-	-	-	-
Potri.019G101900.v3.0	250.037	4.528	2.1789	1.713e-52	2.15e-50	Up Regulation	Chr19	13104292	13107165	+	956	Potri.019G101900	-	-	-	PF01357,PF03330	PTHR31692,PTHR31692:SF5	-	AT4G28250.1	ATEXPB3,ATHEXP BETA 1.6,EXPB3	expansin B3	-	-	-	-
Potri.014G162900.v3.0	375.772	3.6768	1.8785	1.736e-52	2.17e-50	Up Regulation	Chr14	12850627	12852961	-	789	Potri.014G162900	-	-	-	PF02469	PTHR32077,PTHR32077:SF3	-	AT2G04780.1	FLA7	FASCICLIN-like arabinoogalactan 7	-	-	-	-
Potri.008G158200.v3.0	1704.7	1.9973	0.9981	1.807e-52	2.25e-50	Nodiff	Chr08	10713877	10715045	-	549	Potri.008G158200	-	-	-	PF00504	PTHR14154,PTHR14154:SF5	-	AT3G22840.1	ELIP,ELIP1	Chlorophyll A-B binding family protein	-	-	-	-
Potri.008G084800.v3.0	870.561	2.4171	1.2733	1.9149999999999998e-52	2.375e-50	Up Regulation	Chr08	5323572	5329195	+	1692	Potri.008G084800	GO:0055114,GO:0050660,GO:0016491	K09828	1.3.1.72	PF01565	PTHR10801	-	AT3G19820.3	CBB1,DIM,DIM1,DWF1,EVE1	cell elongation protein / DWARF1 / DIMINUTO (DIM)	-	-	-	ko00100(Steroid biosynthesis)
Potri.008G184400.v3.0	189.082	6.9349	2.7939	2.727e-52	3.37e-50	Up Regulation	Chr08	12640060	12642757	-	1524	Potri.008G184400	GO:0055114,GO:0020037,GO:0016705,GO:0005506	-	1.14.13.68	PF00067	PTHR24298,PTHR24298:SF144	-	AT3G26320.1	CYP71B36	cytochrome P450, family 71, subfamily B, polypeptide 36	-	-	-	-
Potri.001G289500.v3.0	1062.86	2.4971	1.3202	2.911e-52	3.583e-50	Up Regulation	Chr01	29532296	29534812	-	1356	Potri.001G289500	GO:0003924,GO:0007017,GO:0005874	K07374	-	PF03953,PF00091	PTHR11588,PTHR11588:SF101	-	AT4G14960.2	TUA6	Tubulin/FtsZ family protein	-	-	-	ko04145(Phagosome)
Potri.016G054700.v3.0	3960.59	0.5568	-0.8448	3.919e-52	4.806e-50	Nodiff	Chr16	3567664	3574463	+	2444	Potri.016G054700	-	K06617	2.4.1.82	PF05691	PTHR31268,PTHR31268:SF9	-	AT3G57520.1	AtSIP2,SIP2	seed imbibition 2	-	-	-	ko00052(Galactose metabolism)
Potri.001G118300.v3.0	3908.66	0.5386	-0.8927	4.275e-52	5.223e-50	Nodiff	Chr01	9497091	9500697	+	2317	Potri.001G118300	GO:0055114,GO:0048038,GO:0009308,GO:0008131,GO:0005507	K00276	1.4.3.21	PF02727,PF02728,PF01179	PTHR10638,PTHR10638:SF39	-	-	-	Copper amine oxidase family protein	-	-	-	ko00960(Tropane, piperidine and pyridine alkaloid biosynthesis);ko00950(Isoquinoline alkaloid biosynthesis);ko00410(beta-Alanine metabolism);ko00360(Phenylalanine metabolism);ko00350(Tyrosine metabolism);ko00260(Glycine, serine and threonine metabolism)
Potri.007G006100.v3.0	906.087	0.434	-1.204	7.179e-52	8.737e-50	Down Regulation	Chr07	430318	431243	-	501	Potri.007G006100	-	-	-	-	PTHR33526,PTHR33526:SF4	-	-	-	Uncharacterised conserved protein UCP031279	-	-	-	-
Potri.004G121400.v3.0	506.173	2.8566	1.5143	7.643e-52	9.267e-50	Up Regulation	Chr04	11414079	11421043	+	1815	Potri.004G121400	GO:0042254,GO:0005730	K14843	-	PF16589,PF06732	PTHR12221,PTHR12221:SF6	-	-	-	pescadillo-related	-	-	-	-
Potri.014G129000.v3.0	1418.14	0.4696	-1.091	1.6019999999999998e-51	1.935e-49	Down Regulation	Chr14	9867833	9872384	+	1035	Potri.014G129000	-	-	2.3.1.22	PF12695	PTHR11614,PTHR11614:SF88	KOG1455	-	-	alpha/beta-Hydrolases superfamily protein	-	-	-	-
Potri.004G146100.v3.0	2024.51	0.3854	-1.376	1.62e-51	1.949e-49	Down Regulation	Chr04	16929477	16931372	-	1110	Potri.004G146100	GO:0055114,GO:0016491	-	4.2.3.19	PF03171,PF14226	PTHR10209,PTHR10209:SF98	KOG0143	-	-	2-oxoglutarate (2OG) and Fe(II)-dependent oxygenase superfamily protein	-	-	-	-
Potri.014G110800.v3.0	189.073	0.1653	-2.597	1.869e-51	2.241e-49	Down Regulation	Chr14	8644270	8646746	-	891	Potri.014G110800	-	K18551	3.1.3.74	PF13419	PTHR12725,PTHR12725:SF49	KOG3109	-	-	Haloacid dehalogenase-like hydrolase (HAD) superfamily protein	-	-	-	ko00760(Nicotinate and nicotinamide metabolism)
Potri.017G075800.v3.0	961.583	0.4494	-1.154	1.933e-51	2.309e-49	Down Regulation	Chr17	8869658	8874011	-	2061	Potri.017G075800	GO:0048038,GO:0016901,GO:0005975	-	1.1.99.35,1.1.5.2	PF07995	PTHR19328,PTHR19328:SF34	-	-	-	catalytics	-	-	-	-
Potri.010G209200.v3.0	815.962	0.3875	-1.368	2.995e-51	3.565e-49	Down Regulation	Chr10	19860664	19863362	+	1146	Potri.010G209200	GO:0016021,GO:0016020,GO:0022857	-	-	PF00892	PTHR31218,PTHR31218:SF18	-	-	-	nodulin MtN21 /EamA-like transporter family protein	-	-	-	-
Potri.019G069300.v3.0	1601.8	2.0738	1.0522	3.186e-51	3.778e-49	Up Regulation	Chr19	10264811	10267575	-	1461	Potri.019G069300	GO:0005975,GO:0004553	-	3.2.1.4	PF00759	PTHR22298,PTHR22298:SF54	-	AT1G71380.1	ATCEL3,ATGH9B3,CEL3	cellulase 3	-	-	-	-
Potri.018G014800.v3.0	270.686	171.996	7.4262	3.386e-51	4.001e-49	Up Regulation	Chr18	1193775	1196907	+	1503	Potri.018G014800	GO:0006508,GO:0004190	-	3.4.23.12	PF14541	PTHR13683,PTHR13683:SF246	KOG1339	-	-	Eukaryotic aspartyl protease family protein	-	-	-	-
Potri.012G132100.v3.0	151.032	9.1591	3.1952	3.537e-51	4.164e-49	Up Regulation	Chr12	14850888	14852309	+	969	Potri.012G132100	GO:0046983,GO:0003677	-	-	PF00010	PTHR13935,PTHR13935:SF54	-	-	-	basic helix-loop-helix (bHLH) DNA-binding superfamily protein	-	-	-	-
Potri.015G112600.v3.0	516.09	3.1077	1.6359	3.782e-51	4.436e-49	Up Regulation	Chr15	12798309	12805977	-	2301	Potri.015G112600	-	-	-	PF05879	PTHR11649,PTHR11649:SF65	-	-	-	Root hair defective 3 GTP-binding protein (RHD3)	-	-	-	-
Potri.016G054400.v3.0	2847.71	0.5522	-0.8568	5.976e-51	6.984e-49	Nodiff	Chr16	3532769	3534812	+	837	Potri.016G054400	-	-	-	PF03763	PTHR31471,PTHR31471:SF14	-	-	-	Remorin family protein	-	-	-	-
Potri.001G451100.v3.0	1254.07	0.4578	-1.127	1.003e-50	1.168e-48	Down Regulation	Chr01	48525613	48527370	-	1116	Potri.001G451100	GO:0046983,GO:0008171	K13066	2.1.1.68	PF08100,PF00891	PTHR11746,PTHR11746:SF81	KOG3178	AT5G54160.1	ATOMT1,OMT1	O-methyltransferase 1	-	-	-	ko00940(Phenylpropanoid biosynthesis);ko00380(Tryptophan metabolism)
Potri.004G053500.v3.0	445.454	3.2268	1.6901	1.441e-50	1.672e-48	Up Regulation	Chr04	4179189	4181452	-	1347	Potri.004G053500	GO:0016747	-	2.3.1.162	PF02458	PTHR31147,PTHR31147:SF10	-	-	-	HXXXD-type acyl-transferase family protein	-	-	GO:0016747//acyltransferase activity, transferring groups other than amino-acyl groups;	-
Potri.006G263600.v3.0	1103.4	2.2173	1.1488	1.464e-50	1.693e-48	Up Regulation	Chr06	26679119	26680878	+	963	Potri.006G263600	GO:0043565,GO:0006355,GO:0003700	-	-	PF03106	PTHR31429,PTHR31429:SF13	-	AT4G31800.2	ATWRKY18,WRKY18	WRKY DNA-binding protein 18	-	-	-	-
Potri.006G010300.v3.0	6060.42	0.5237	-0.9331	1.797e-50	2.0699999999999997e-48	Nodiff	Chr06	663557	665313	-	1299	Potri.006G010300	GO:0016747	-	2.3.1.160	PF02458	PTHR31623,PTHR31623:SF3	-	-	-	HXXXD-type acyl-transferase family protein	-	-	GO:0016747//acyltransferase activity, transferring groups other than amino-acyl groups;	-
Potri.004G000400.v3.0	1181.7	0.3608	-1.471	1.915e-50	2.199e-48	Down Regulation	Chr04	75005	75868	+	600	Potri.004G000400	GO:0004866	-	-	PF00197	PTHR33107,PTHR33107:SF4	-	AT1G73260.1	ATKTI1,KTI1	kunitz trypsin inhibitor 1	-	-	GO:0004866//endopeptidase inhibitor activity;	-
Potri.009G114300.v3.0	312.379	0.2676	-1.902	2.056e-50	2.352e-48	Down Regulation	Chr09	9693692	9695392	-	945	Potri.009G114300	-	-	-	PF03181	PTHR31236,PTHR31236:SF8	-	AT1G49320.1	ATUSPL1,USPL1	unknown seed protein like 1	-	-	-	-
Potri.006G035200.v3.0	274.14	4.0099	2.0036	4.431e-50	5.051e-48	Up Regulation	Chr06	2370313	2373306	-	1378	Potri.006G035200	GO:0005634	-	-	PF02984,PF00134	PTHR10177,PTHR10177:SF247	KOG0653	AT5G06150.1	CYC1BAT,CYCB1;2	Cyclin family protein	-	GO:0005634//nucleus;	-	-
Potri.003G112700.v3.0	478.728	3.1288	1.6456	5.501e-50	6.248e-48	Up Regulation	Chr03	13631838	13636295	+	1779	Potri.003G112700	GO:0055114,GO:0016491,GO:0005507	-	1.10.3.3	PF07731,PF00394,PF07732	PTHR11709,PTHR11709:SF82	-	AT4G12420.2	SKU5	Cupredoxin superfamily protein	-	-	-	-
Potri.004G116700.v3.0	1209.15	2.0812	1.0574	6.422e-50	7.27e-48	Up Regulation	Chr04	10808380	10812770	+	1243	Potri.004G116700	GO:0005515	K15030	-	PF01399	PTHR15350,PTHR15350:SF2	KOG2753	-	-	Proteasome component (PCI) domain protein	-	-	GO:0005515//protein binding;	-
Potri.003G046800.v3.0	2750.07	0.5267	-0.925	6.786e-50	7.654e-48	Nodiff	Chr03	6517485	6520806	-	1989	Potri.003G046800	GO:0016887,GO:0005524,GO:0016020	-	-	PF00005,PF01061	PTHR19241,PTHR19241:SF213	KOG0061	AT1G31770.1	ABCG14	ATP-binding cassette 14	-	-	-	-
Potri.001G264000.v3.0	567.888	2.7701	1.4699	6.93e-50	7.789999999999999e-48	Up Regulation	Chr01	27263643	27270418	+	4469	Potri.001G264000	GO:0006265,GO:0005524,GO:0003918,GO:0003677	K03164	5.99.1.3	PF01751,PF02518,PF00204,PF16898,PF00521	PTHR10169,PTHR10169:SF38	-	AT3G23890.1	ATTOPII,TOPII	topoisomerase II	-	-	-	-
Potri.009G044600.v3.0	6651.91	0.5071	-0.9796	7.96e-50	8.917e-48	Nodiff	Chr09	5091680	5093645	+	1416	Potri.009G044600	GO:0016758,GO:0008152	-	-	PF00201	PTHR11926,PTHR11926:SF374	KOG1192	AT1G07240.1	UGT71C5	UDP-glucosyl transferase 71C5	-	-	-	-
Potri.004G099200.v3.0	1044.74	2.5732	1.3636	9.799e-50	1.0939999999999999e-47	Up Regulation	Chr04	8575612	8578078	-	618	Potri.004G099200	GO:0006412,GO:0005840,GO:0005622,GO:0003735	K02993	-	PF01251	PTHR11278,PTHR11278:SF1	KOG3320	-	-	Ribosomal protein S7e family protein	-	-	-	ko03010(Ribosome)
Potri.017G099100.v3.0	902.3	2.4579	1.2974	1.015e-49	1.13e-47	Up Regulation	Chr17	11685143	11688497	+	1098	Potri.017G099100	GO:0030244,GO:0016866	K13379	5.4.99.30	PF03214	PTHR31682,PTHR31682:SF3	-	AT5G15650.1	ATRGP2,RGP2	reversibly glycosylated polypeptide 2	-	-	-	ko00520(Amino sugar and nucleotide sugar metabolism)
Potri.003G129500.v3.0	1346.23	0.4741	-1.077	1.452e-49	1.609e-47	Down Regulation	Chr03	14934619	14943010	-	2962	Potri.003G129500	GO:0008270,GO:0008237,GO:0006508	K01256	3.4.11.14	PF01433,PF11940	PTHR11533,PTHR11533:SF152	KOG1046	-	-	Peptidase M1 family protein	-	-	-	ko00480(Glutathione metabolism)
Potri.001G346800.v3.0	853.403	2.2847	1.192	2.05e-49	2.2649999999999997e-47	Up Regulation	Chr01	35254323	35257095	-	1461	Potri.001G346800	GO:0005975,GO:0004650	-	3.2.1.15	PF12708	PTHR31375,PTHR31375:SF34	-	-	-	Pectin lyase-like superfamily protein	-	-	-	-
Potri.019G090200.v3.0	1314.07	2.044	1.0314	2.214e-49	2.438e-47	Up Regulation	Chr19	12155525	12159138	+	1120	Potri.019G090200	-	-	-	PF14416,PF13839	PTHR32285,PTHR32285:SF71	-	AT2G42570.1	TBL39	TRICHOME BIREFRINGENCE-LIKE 39	-	-	-	-
Potri.004G085300.v3.0	1254.13	2.0784	1.0555	2.738e-49	3.005e-47	Up Regulation	Chr04	7067432	7074077	-	502	Potri.004G085300	-	K02896	-	PF01246	PTHR10792,PTHR10792:SF11	KOG1722	AT3G53020.1	RPL24,RPL24B,STV1	Ribosomal protein L24e family protein	-	-	-	ko03010(Ribosome)
Potri.003G147600.v3.0	326.134	3.5019	1.8081	4.064e-49	4.444999999999999e-47	Up Regulation	Chr03	16294404	16297074	+	1110	Potri.003G147600	GO:0005975,GO:0004553	-	3.2.1.4	PF00759	PTHR22298,PTHR22298:SF32	-	AT1G02800.1	ATCEL2,CEL2	cellulase 2	-	-	-	-
Potri.006G090000.v3.0	5590.96	0.5945	-0.7503	4.23e-49	4.610999999999999e-47	Nodiff	Chr06	6887635	6894085	-	2223	Potri.006G090000	-	-	-	PF14215	PTHR13902,PTHR13902:SF5	-	AT2G31280.3	CPUORF7	conserved peptide upstream open reading frame 7	-	-	-	-
Potri.006G027000.v3.0	1189.29	2.3303	1.2205	4.581e-49	4.976999999999999e-47	Up Regulation	Chr06	1820839	1823392	+	1031	Potri.006G027000	-	-	1.5.1.3	PF03959	PTHR22778,PTHR22778:SF22	KOG2551	-	-	-	-	-	-	-
Potri.009G149700.v3.0	550.24	2.864	1.518	5.25e-49	5.685e-47	Up Regulation	Chr09	11782925	11788467	-	1721	Potri.009G149700	-	K13680	2.4.1.32	PF13632	PTHR32044,PTHR32044:SF17	-	AT5G22740.1	ATCSLA02,ATCSLA2,CSLA02,CSLA2	cellulose synthase-like A02	-	-	-	-
Potri.014G071700.v3.0	882.132	2.37	1.2449	6.981e-49	7.533999999999999e-47	Up Regulation	Chr14	5793578	5795660	-	1269	Potri.014G071700	-	-	-	PF02469	PTHR32382,PTHR32382:SF5	-	AT3G60900.1	FLA10	FASCICLIN-like arabinogalactan-protein 10	-	-	-	-
Potri.017G088600.v3.0	456.264	2.8974	1.5348	8.262e-49	8.886e-47	Up Regulation	Chr17	10596482	10598961	-	531	Potri.017G088600	GO:0009055	-	-	PF02298	PTHR33021,PTHR33021:SF63	-	AT5G15350.1	AtENODL17,ENODL17	early nodulin-like protein 17	-	-	GO:0009055//electron transfer activity;	-
Potri.006G076900.v3.0	3759.73	0.5566	-0.8453	1.032e-48	1.107e-46	Nodiff	Chr06	5800831	5809286	-	3687	Potri.006G076900	GO:0046872,GO:0000166	K01534	3.6.3.5,3.6.3.3	PF00702,PF00122	PTHR24093,PTHR24093:SF318	-	AT4G30110.1	ATHMA2,HMA2	heavy metal atpase 2	-	-	-	-
Potri.016G034100.v3.0	124.875	16.9066	4.0795	1.086e-48	1.161e-46	Up Regulation	Chr16	1971955	1975511	-	1293	Potri.016G034100	-	-	-	-	PTHR31250,PTHR31250:SF10	-	-	-	IQ calmodulin-binding motif family protein	-	-	-	-
Potri.001G174400.v3.0	298.646	3.7087	1.8909	1.105e-48	1.1760000000000002e-46	Up Regulation	Chr01	14783989	14785923	+	1170	Potri.001G174400	-	-	-	PF04862	PTHR31265,PTHR31265:SF9	-	-	-	Protein of unknown function, DUF642	-	-	-	-
Potri.009G139700.v3.0	142.122	9.1542	3.1944	1.192e-48	1.265e-46	Up Regulation	Chr09	11162647	11164358	-	1065	Potri.009G139700	GO:0046983,GO:0008171	-	2.1.1.128	PF08100,PF00891	PTHR11746,PTHR11746:SF98	KOG3178	-	-	O-methyltransferase family protein	-	-	-	-
Potri.010G029100.v3.0	3563.06	0.515	-0.9574	1.365e-48	1.4440000000000001e-46	Nodiff	Chr10	4048743	4053913	-	1299	Potri.010G029100	GO:0006807,GO:0006542,GO:0004356	K01915	6.3.1.2	PF03951,PF00120	PTHR20852,PTHR20852:SF53	-	AT5G35630.2	ATGSL1,GLN2,GS2	glutamine synthetase 2	-	-	-	ko00910(Nitrogen metabolism);ko00630(Glyoxylate and dicarboxylate metabolism);ko00250(Alanine, aspartate and glutamate metabolism);ko00220(Arginine biosynthesis)
Potri.003G188900.v3.0	200.989	5.9853	2.5814	1.669e-48	1.7599999999999998e-46	Up Regulation	Chr03	19393445	19403546	+	1408	Potri.003G188900	-	-	-	PF13469	PTHR11783,PTHR11783:SF74	KOG1584	AT5G07010.1	ATST2A,ST2A	sulfotransferase 2A	-	-	-	-
Potri.004G058800.v3.0	262.471	4.2146	2.0754	1.708e-48	1.795e-46	Up Regulation	Chr04	4720609	4724855	+	1662	Potri.004G058800	GO:0055085,GO:0016020,GO:0006810,GO:0005215	K14611	-	PF00860	PTHR11119,PTHR11119:SF47	-	-	-	Xanthine/uracil permease family protein	-	-	-	-
Potri.002G048000.v3.0	1368.96	0.4567	-1.131	3.256e-48	3.4110000000000003e-46	Down Regulation	Chr02	3116098	3120730	-	1419	Potri.002G048000	GO:0006355,GO:0003676	-	-	PF12171	PTHR10593,PTHR10593:SF20	-	AT4G02670.1	AtIDD12,IDD12	indeterminate(ID)-domain 12	-	-	-	-
Potri.015G020000.v3.0	1647.93	0.5013	-0.9963	4.635e-48	4.841e-46	Nodiff	Chr15	1414671	1416625	+	1080	Potri.015G020000	GO:0006355,GO:0003677	-	-	PF02365	PTHR31744,PTHR31744:SF7	-	AT5G61430.1	ANAC100,ATNAC5,NAC100	NAC domain containing protein 100	-	-	-	-
Potri.004G149100.v3.0	3484.17	0.533	-0.9078	4.8410000000000003e-48	5.039e-46	Nodiff	Chr04	17193680	17195674	+	612	Potri.004G149100	-	-	-	PF05562	PTHR33596,PTHR33596:SF2	-	AT3G50830.1	ATCOR413-PM2,COR413-PM2	cold-regulated 413-plasma membrane 2	-	-	-	-
Potri.005G240900.v3.0	754.315	0.4262	-1.23	4.9199999999999996e-48	5.1050000000000006e-46	Down Regulation	Chr05	24695218	24697839	+	951	Potri.005G240900	-	-	-	PF00314	PTHR31048,PTHR31048:SF27	-	-	-	Pathogenesis-related thaumatin superfamily protein	-	-	-	-
Potri.005G068900.v3.0	11454.3	1.6758	0.7449	9.694e-48	1.003e-45	Nodiff	Chr05	4938739	4942510	-	1485	Potri.005G068900	-	-	-	PF01490	PTHR22950,PTHR22950:SF310	KOG1303	AT5G09220.1	AAP2	amino acid permease 2	-	-	-	-
Potri.001G164800.v3.0	1204.6	0.4636	-1.109	1.0999999999999999e-47	1.134e-45	Down Regulation	Chr01	13812983	13814595	+	353	Potri.001G164800	-	-	-	PF05564	PTHR33565,PTHR33565:SF3	-	-	-	Dormancy/auxin associated family protein	-	-	-	-
Potri.007G144400.v3.0	219.787	4.6532	2.2182	1.152e-47	1.184e-45	Up Regulation	Chr07	15412585	15414556	-	1176	Potri.007G144400	-	K01184	3.2.1.15	PF12708	PTHR31375,PTHR31375:SF2	-	-	-	Pectin lyase-like superfamily protein	-	-	-	ko00040(Pentose and glucuronate interconversions)
Potri.006G011600.v3.0	1082.14	2.3129	1.2097	1.2409999999999998e-47	1.2719999999999999e-45	Up Regulation	Chr06	768308	770023	+	453	Potri.006G011600	-	-	-	-	-	-	-	-	-	-	-	-	-
Potri.015G063400.v3.0	1492.82	0.4866	-1.039	1.268e-47	1.2949999999999999e-45	Down Regulation	Chr15	8741265	8748044	-	2613	Potri.015G063400	GO:0016887,GO:0005524,GO:0016021,GO:0006810,GO:0005215	-	3.6.3.25	PF12698,PF00005	PTHR19229,PTHR19229:SF127	-	AT3G47740.1	ATATH2,ATH2	ABC2 homolog 2	-	-	-	-
Potri.001G051500.v3.0	4098.1	1.9723	0.9799	1.3139999999999998e-47	1.337e-45	Nodiff	Chr01	3907994	3910175	-	1176	Potri.001G051500	GO:0016747,GO:0008610	K00660	2.3.1.74	PF08541,PF00195	PTHR11877,PTHR11877:SF27	-	AT5G13930.1	ATCHS,CHS,TT4	Chalcone and stilbene synthase family protein	-	-	-	ko04712(Circadian rhythm - plant);ko00941(Flavonoid biosynthesis)
Potri.014G125100.v3.0	442.213	2.9709	1.5709	1.342e-47	1.362e-45	Up Regulation	Chr14	9639554	9643849	-	3501	Potri.014G125100	-	K00770	2.4.2.24	PF14570,PF13632	PTHR13301,PTHR13301:SF58	-	AT1G02730.1	ATCSLD5,CSLD5,SOS6	cellulose synthase-like D5	-	-	-	ko00520(Amino sugar and nucleotide sugar metabolism)
Potri.002G013700.v3.0	842.89	2.2856	1.1926	1.4429999999999998e-47	1.4599999999999998e-45	Up Regulation	Chr02	801744	807839	+	1644	Potri.002G013700	GO:0055114,GO:0016491,GO:0005507	-	1.10.3.3	PF07731,PF07732,PF00394	PTHR11709,PTHR11709:SF90	-	AT1G76160.1	sks5	SKU5 similar 5	-	-	-	-
Potri.013G014500.v3.0	133.382	9.6407	3.2691	2.1869999999999997e-47	2.206e-45	Up Regulation	Chr13	924283	926013	+	717	Potri.013G014500	-	K15382	-	PF03083	PTHR10791,PTHR10791:SF29	KOG1623	-	-	Nodulin MtN3 family protein	-	-	-	-
Potri.001G100000.v3.0	2420.56	1.9528	0.9655	2.262e-47	2.2739999999999998e-45	Nodiff	Chr01	7918552	7922243	-	1446	Potri.001G100000	-	-	-	PF12708	PTHR31339,PTHR31339:SF7	-	-	-	Pectin lyase-like superfamily protein	-	-	-	-
Potri.001G329100.v3.0	1259.29	0.4747	-1.075	3.4829999999999996e-47	3.491e-45	Down Regulation	Chr01	33314557	33318286	+	1776	Potri.001G329100	-	-	-	PF06813	PTHR21576,PTHR21576:SF44	-	-	-	Major facilitator superfamily protein	-	-	-	-
Potri.009G049600.v3.0	262.454	3.8877	1.9589	3.6109999999999996e-47	3.608e-45	Up Regulation	Chr09	5462356	5464345	+	540	Potri.009G049600	GO:0005515	K06688	6.3.2.19	PF05773	PTHR24067,PTHR24067:SF121	KOG0421	AT1G50490.1	UBC20	ubiquitin-conjugating enzyme 20	-	-	GO:0005515//protein binding;	ko04120(Ubiquitin mediated proteolysis)
Potri.014G042600.v3.0	526.433	0.3748	-1.416	3.7169999999999997e-47	3.702e-45	Down Regulation	Chr14	3435340	3439809	-	2291	Potri.014G042600	-	-	-	-	PTHR23172,PTHR23172:SF36	-	AT1G75100.1	JAC1	J-domain protein required for chloroplast accumulation response 1	-	-	-	-
Potri.004G028900.v3.0	133.267	9.4636	3.2424	3.9779999999999995e-47	3.9499999999999996e-45	Up Regulation	Chr04	2104010	2106906	+	612	Potri.004G028900	GO:0016491	K03809	1.6.5.2	PF03358	PTHR30546	KOG3135	-	-	Quinone reductase family protein	-	-	GO:0016491//oxidoreductase activity;	ko00130(Ubiquinone and other terpenoid-quinone biosynthesis)
Potri.007G140200.v3.0	455.495	2.8424	1.5071	4.0659999999999997e-47	4.026e-45	Up Regulation	Chr07	15112785	15118929	+	2847	Potri.007G140200	-	-	-	PF02181	PTHR23213,PTHR23213:SF220	-	AT3G25500.1	AFH1,AHF1,ATFH1,FH1	formin homology 1	-	-	-	-
Potri.009G118100.v3.0	1138.5	0.4624	-1.113	5.446e-47	5.3759999999999996e-45	Down Regulation	Chr09	9929632	9932064	+	925	Potri.009G118100	GO:0050662,GO:0003824	-	-	PF01370	PTHR10366,PTHR10366:SF375	-	-	-	NmrA-like negative transcriptional regulator family protein	-	-	-	-
Potri.013G117300.v3.0	489.382	0.3615	-1.468	5.620000000000001e-47	5.531e-45	Down Regulation	Chr13	13057904	13058801	+	300	Potri.013G117300	-	-	-	-	-	-	-	-	-	-	-	-	-
Potri.005G150800.v3.0	538.06	2.7365	1.4523	5.974e-47	5.861e-45	Up Regulation	Chr05	13598843	13607563	+	3846	Potri.005G150800	GO:0008017,GO:0007018,GO:0005524,GO:0003777,GO:0005871	K10395	3.6.4.4	PF00225	PTHR24115,PTHR24115:SF463	-	-	-	P-loop containing nucleoside triphosphate hydrolases superfamily protein	-	-	-	-
Potri.004G140800.v3.0	11411.5	0.5505	-0.8612	6.730999999999999e-47	6.583e-45	Nodiff	Chr04	16399188	16402333	+	1767	Potri.004G140800	GO:0055114,GO:0016491,GO:0051536,GO:0020037	K00366	1.7.7.1	PF03460,PF01077	PTHR32439,PTHR32439:SF0	-	AT2G15620.1	ATHNIR,NIR,NIR1	nitrite reductase 1	-	-	-	ko00910(Nitrogen metabolism)
Potri.T112700.v3.0	334.466	3.3905	1.7615	7.638e-47	7.448e-45	Up Regulation	scaffold_175	60458	63541	+	1549	Potri.T112700	GO:0007165,GO:0005515,GO:0043531	-	-	PF13676,PF00931	PTHR11017,PTHR11017:SF172	-	-	-	Disease resistance protein (TIR-NBS-LRR class) family	-	-	-	-
Potri.003G119100.v3.0	5164.93	1.8463	0.8846	9.27e-47	9.012999999999999e-45	Nodiff	Chr03	14189779	14191428	-	1086	Potri.003G119100	GO:0055114,GO:0016491	K05277	1.14.11.19	PF03171,PF14226	PTHR10209,PTHR10209:SF190	KOG0143	AT4G22880.1	ANS,LDOX,TDS4,TT18	leucoanthocyanidin dioxygenase	-	-	-	ko00941(Flavonoid biosynthesis)
Potri.013G014900.v3.0	2711.01	0.515	-0.9572	9.888999999999999e-47	9.586e-45	Nodiff	Chr13	946248	949167	-	402	Potri.013G014900	-	-	-	PF05564	PTHR33565,PTHR33565:SF1	-	-	-	Dormancy/auxin associated family protein	-	-	-	-
Potri.015G122100.v3.0	290.227	3.7864	1.9208	1.303e-46	1.259e-44	Up Regulation	Chr15	13609021	13611056	+	1011	Potri.015G122100	-	-	-	PF04674	PTHR31279,PTHR31279:SF4	-	AT2G35150.1	EXL1	EXORDIUM like 1	-	-	-	-
Potri.003G161900.v3.0	10434.5	0.5815	-0.782	1.618e-46	1.5589999999999999e-44	Nodiff	Chr03	17289251	17292604	-	1332	Potri.003G161900	GO:0005975	K00616	2.2.1.2	PF00923	PTHR10683,PTHR10683:SF6	KOG2772	-	-	Aldolase-type TIM barrel family protein	GO:0005975//carbohydrate metabolic process;	-	-	ko00030(Pentose phosphate pathway)
Potri.001G104600.v3.0	125.803	12.8534	3.6841	1.6870000000000002e-46	1.621e-44	Up Regulation	Chr01	8349718	8351740	+	1335	Potri.001G104600	GO:0003924,GO:0007017,GO:0005874	K07375	2.4.2.1	PF03953,PF00091	PTHR11588,PTHR11588:SF72	-	AT5G12250.1	TUB6	beta-6 tubulin	-	-	-	ko04145(Phagosome)
Potri.014G019700.v3.0	119.862	12.5586	3.6506	2.3370000000000002e-46	2.2379999999999999e-44	Up Regulation	Chr14	1793508	1795367	-	1173	Potri.014G019700	GO:0050662,GO:0003824	-	1.3.1.3	PF01370	PTHR32487,PTHR32487:SF0	-	AT4G24220.2	AWI31,VEP1	NAD(P)-binding Rossmann-fold superfamily protein	-	-	-	-
Potri.002G021800.v3.0	349.78	3.1785	1.6684	2.4150000000000002e-46	2.307e-44	Up Regulation	Chr02	1318663	1322770	+	1350	Potri.002G021800	GO:0003924,GO:0007017,GO:0005874	K07375	2.4.2.1	PF03953,PF00091	PTHR11588,PTHR11588:SF116	-	AT1G20010.1	TUB5	tubulin beta-5 chain	-	-	-	ko04145(Phagosome)
Potri.017G039200.v3.0	890.495	0.4475	-1.16	2.739e-46	2.608e-44	Down Regulation	Chr17	3225251	3232382	-	2788	Potri.017G039200	GO:0008270,GO:0008237,GO:0006508	K08776	3.4.11.2	PF11838,PF01433	PTHR11533,PTHR11533:SF177	KOG1047	AT4G33090.1	APM1,ATAPM1	aminopeptidase M1	-	-	-	-
Potri.004G102500.v3.0	721.947	2.3507	1.2331	3.129e-46	2.971e-44	Up Regulation	Chr04	9005925	9008074	-	762	Potri.004G102500	GO:0016853,GO:0009507	K10525	5.3.99.6	PF06351	PTHR31843,PTHR31843:SF2	-	AT3G25780.1	AOC3	allene oxide cyclase 3	-	-	-	ko00592(alpha-Linolenic acid metabolism)
Potri.002G098300.v3.0	1084.85	0.4566	-1.131	5.4910000000000004e-46	5.197999999999999e-44	Down Regulation	Chr02	7091678	7093570	+	1518	Potri.002G098300	GO:0016758,GO:0008152	-	2.4.1.324	PF00201	PTHR11926,PTHR11926:SF286	KOG1192	AT1G22360.1	AtUGT85A2,UGT85A2	UDP-glucosyl transferase 85A2	-	-	-	-
Potri.002G028800.v3.0	595.779	3.2979	1.7216	5.805e-46	5.479e-44	Up Regulation	Chr02	1886205	1886952	+	411	Potri.002G028800	GO:0003677,GO:0000786	K11253	-	PF00125	PTHR11426	KOG1745	-	-	Histone superfamily protein	-	-	-	-
Potri.016G011400.v3.0	879.641	1263.33	10.303	8.055e-46	7.561e-44	Up Regulation	Chr16	593347	606057	-	3323	Potri.016G011400	GO:0006468,GO:0005524,GO:0004672	-	2.7.11.1	PF11721,PF00069	PTHR27006,PTHR27006:SF37	KOG1187	-	-	Leucine-rich repeat transmembrane protein kinase	-	-	-	-
Potri.006G002400.v3.0	167.585	0.1473	-2.763	8.058000000000001e-46	7.561e-44	Down Regulation	Chr06	190942	191499	-	309	Potri.006G002400	-	-	-	-	-	-	-	-	-	-	-	-	-
Potri.016G120100.v3.0	1231.73	2.1861	1.1284	8.445e-46	7.902e-44	Up Regulation	Chr16	12497549	12501101	+	1830	Potri.016G120100	GO:0030976,GO:0003824,GO:0000287	K01568	4.1.1.1	PF02775,PF00205,PF02776	PTHR18968,PTHR18968:SF137	-	-	-	Thiamine pyrophosphate dependent pyruvate decarboxylase family protein	-	-	-	ko00010(Glycolysis / Gluconeogenesis)
Potri.018G101400.v3.0	537.264	2.6385	1.3997	1.479e-45	1.38e-43	Up Regulation	Chr18	12907581	12907869	+	165	Potri.018G101400	-	-	-	PF08132	PTHR35727,PTHR35727:SF1	-	AT3G02468.1	CPuORF9	conserved peptide upstream open reading frame 9	-	-	-	-
Potri.001G009600.v3.0	475.802	2.9789	1.5748	1.517e-45	1.411e-43	Up Regulation	Chr01	616818	623001	-	2922	Potri.001G009600	GO:0003682	K00558	2.1.1.37	PF00385,PF01426,PF00145	PTHR10629,PTHR10629:SF28	-	AT1G69770.1	CMT3	chromomethylase 3	-	-	GO:0003682//chromatin binding;	ko00270(Cysteine and methionine metabolism)
Potri.011G048300.v3.0	659.774	2.5116	1.3286	1.73e-45	1.605e-43	Up Regulation	Chr11	4161477	4162346	+	678	Potri.011G048300	GO:0008146	-	2.8.2.24	PF00685	PTHR11783,PTHR11783:SF74	KOG1584	AT1G18590.1	ATSOT17,ATST5C,SOT17	sulfotransferase 17	-	-	GO:0008146//sulfotransferase activity;	-
Potri.001G345300.v3.0	7889.03	0.494	-1.017	1.8729999999999998e-45	1.733e-43	Down Regulation	Chr01	35072912	35092068	+	11572	Potri.001G345300	-	-	-	-	PTHR35511	-	-	-	-	-	-	-	-
Potri.001G075600.v3.0	4451.3	0.5724	-0.8049	1.913e-45	1.764e-43	Nodiff	Chr01	6011411	6017370	+	2020	Potri.001G075600	-	-	-	PF02225	PTHR22765,PTHR22765:SF56	-	AT1G30900.1	BP80-3;3,VSR3;3,VSR6	VACUOLAR SORTING RECEPTOR 6	-	-	-	-
Potri.004G078200.v3.0	671.671	2.4448	1.2897	2.103e-45	1.934e-43	Up Regulation	Chr04	6461498	6471372	+	2499	Potri.004G078200	GO:0006355,GO:0005634,GO:0003677,GO:0009725	-	-	PF02309,PF02362,PF06507	PTHR31384,PTHR31384:SF3	-	AT5G37020.1	ARF8,ATARF8	auxin response factor 8	-	-	-	-
Potri.015G119400.v3.0	232.871	4.2725	2.0951	2.341e-45	2.147e-43	Up Regulation	Chr15	13420539	13424143	+	845	Potri.015G119400	GO:0005515	-	-	PF13606,PF12796	PTHR24177,PTHR24177:SF19	-	-	-	ankyrin repeat family protein	-	-	GO:0005515//protein binding;	-
Potri.018G149300.v3.0	174.309	5.5447	2.4711	2.397e-45	2.192e-43	Up Regulation	Chr18	16744268	16746489	+	1446	Potri.018G149300	GO:0055114,GO:0020037,GO:0016705,GO:0005506	-	-	PF00067	PTHR24286,PTHR24286:SF66	KOG0157	AT5G36110.1	CYP716A1	cytochrome P450, family 716, subfamily A, polypeptide 1	-	-	-	-
Potri.017G089800.v3.0	119.046	31.5595	4.98	2.614e-45	2.384e-43	Up Regulation	Chr17	10685838	10690733	-	2191	Potri.017G089800	GO:0055085,GO:0016020,GO:0006811,GO:0005216	K05391	-	PF00027	PTHR10217,PTHR10217:SF501	-	AT5G15410.2	ATCNGC2,CNGC2,DND1	Cyclic nucleotide-regulated ion channel family protein	-	-	-	ko04626(Plant-pathogen interaction)
Potri.013G046400.v3.0	2909.77	0.577	-0.7933	2.871e-45	2.611e-43	Nodiff	Chr13	3331985	3336417	+	1110	Potri.013G046400	GO:0030170,GO:0009058	K01620	4.1.2.48	PF00155	PTHR10289,PTHR10289:SF5	KOG1368	AT3G04520.2	THA2	threonine aldolase 2	-	-	-	ko00260(Glycine, serine and threonine metabolism)
Potri.002G093100.v3.0	2318.71	1.9119	0.935	4.989e-45	4.525e-43	Nodiff	Chr02	6666471	6668040	+	480	Potri.002G093100	-	-	-	PF01190	PTHR31614,PTHR31614:SF5	-	AT4G08685.1	SAH7	Pollen Ole e 1 allergen and extensin family protein	-	-	-	-
Potri.003G103900.v3.0	1371.13	0.4598	-1.121	6.113e-45	5.528e-43	Down Regulation	Chr03	12884950	12886834	-	990	Potri.003G103900	GO:0055114,GO:0009916	K17893	1.10.3.11	PF01786	PTHR31803,PTHR31803:SF7	-	AT1G32350.1	AOX1D	alternative oxidase 1D	-	-	-	-
Potri.008G156600.v3.0	485.026	2.6577	1.4102	6.136999999999999e-45	5.534e-43	Up Regulation	Chr08	10597376	10602613	-	1890	Potri.008G156600	GO:0016021,GO:0015116,GO:0008272,GO:0055085,GO:0016020,GO:0008271	K17471	-	PF01740,PF00916	PTHR11814,PTHR11814:SF106	-	AT3G51895.1	AST12,SULTR3;1	sulfate transporter 3;1	-	-	-	-
Potri.009G064300.v3.0	241.457	4.2708	2.0945	6.568e-45	5.907e-43	Up Regulation	Chr09	6522683	6524392	-	1098	Potri.009G064300	GO:0005515	-	3.2.1.15	PF08263,PF00560,PF13855	PTHR27000,PTHR27000:SF151	KOG4579	-	-	Leucine-rich repeat (LRR) family protein	-	-	GO:0005515//protein binding;	-
Potri.006G193000.v3.0	721.072	0.4254	-1.233	7.038e-45	6.312e-43	Down Regulation	Chr06	20734914	20737868	-	1944	Potri.006G193000	GO:0006468,GO:0005524,GO:0004672,GO:0030246	-	2.7.11.1	PF00069,PF00139	PTHR27007,PTHR27007:SF56	KOG1187	-	-	Concanavalin A-like lectin protein kinase family protein	-	-	-	-
Potri.003G072800.v3.0	2712.58	1.8978	0.9243	1.069e-44	9.562e-43	Nodiff	Chr03	10170070	10174363	-	1755	Potri.003G072800	GO:0004857,GO:0042545,GO:0030599,GO:0005618	K01051	3.1.1.11	PF04043,PF01095	PTHR31707,PTHR31707:SF40	-	AT3G14310.1	ATPME3,PME3	pectin methylesterase 3	-	-	-	ko00040(Pentose and glucuronate interconversions)
Potri.015G072600.v3.0	3578.27	1.7019	0.7671	1.0739999999999999e-44	9.578e-43	Nodiff	Chr15	9685889	9692089	-	1587	Potri.015G072600	GO:0055085,GO:0016020,GO:0006810,GO:0005215	-	-	PF00860	PTHR11119,PTHR11119:SF48	-	-	-	Xanthine/uracil permease family protein	-	-	-	-
Potri.012G036000.v3.0	137.417	9.1352	3.1914	1.203e-44	1.07e-42	Up Regulation	Chr12	3225625	3227245	-	1230	Potri.012G036000	GO:0016758,GO:0008152	-	2.4.1.286	PF00201	PTHR11926,PTHR11926:SF325	KOG1192	AT4G01070.1	GT72B1,UGT72B1	UDP-Glycosyltransferase superfamily protein	-	-	-	-
Potri.001G226900.v3.0	1093.4	0.4858	-1.042	1.379e-44	1.223e-42	Down Regulation	Chr01	23847871	23851553	+	1122	Potri.001G226900	GO:0008168,GO:0008152	-	-	PF00590	PTHR21091,PTHR21091:SF16	KOG1527	AT5G40850.1	UPM1	urophorphyrin methylase 1	-	-	-	-
Potri.002G175400.v3.0	296.776	3.5913	1.8445	1.633e-44	1.444e-42	Up Regulation	Chr02	13460382	13462479	-	1362	Potri.002G175400	-	-	2.7.11.1	-	PTHR33472,PTHR33472:SF1	-	-	-	-	-	-	-	-
Potri.006G173900.v3.0	1495.53	0.5024	-0.9932	1.667e-44	1.471e-42	Nodiff	Chr06	18427409	18428888	-	891	Potri.006G173900	-	-	-	-	PTHR33228,PTHR33228:SF5	-	AT5G57685.1	ATGDU3,GDU3,LSB1	glutamine dumper 3	-	-	-	-
Potri.006G057900.v3.0	181.574	6.0503	2.597	2.132e-44	1.8750000000000002e-42	Up Regulation	Chr06	4225281	4227137	+	1542	Potri.006G057900	GO:0055114,GO:0020037,GO:0016705,GO:0005506	-	1.14.13.28	PF00067	PTHR24298,PTHR24298:SF125	KOG0156	AT2G42250.1	CYP712A1	cytochrome P450, family 712, subfamily A, polypeptide 1	-	-	-	-
Potri.001G340300.v3.0	149.634	7.5438	2.9153	2.151e-44	1.8870000000000002e-42	Up Regulation	Chr01	34420952	34424026	+	2172	Potri.001G340300	-	-	-	PF14577,PF14576	PTHR33232,PTHR33232:SF4	-	-	-	-	-	-	-	-
Potri.001G247700.v3.0	346.319	3.1881	1.6727	2.315e-44	2.026e-42	Up Regulation	Chr01	25782807	25784779	-	807	Potri.001G247700	GO:0030896,GO:0000077,GO:0030337,GO:0006275,GO:0003677	K04802	-	PF04139	PTHR11352	KOG1636	AT2G29570.1	ATPCNA2,PCNA2	proliferating cell nuclear antigen 2	-	-	-	ko03430(Mismatch repair);ko03420(Nucleotide excision repair);ko03410(Base excision repair);ko03030(DNA replication)
Potri.009G044200.v3.0	454.058	0.3349	-1.578	2.3629999999999997e-44	2.062e-42	Down Regulation	Chr09	5040783	5044086	-	1789	Potri.009G044200	-	-	-	-	PTHR26312,PTHR26312:SF87	-	-	-	Tetratricopeptide repeat (TPR)-like superfamily protein	-	-	-	-
Potri.017G049600.v3.0	933.263	0.4459	-1.165	2.369e-44	2.062e-42	Down Regulation	Chr17	4146456	4148815	-	1101	Potri.017G049600	GO:0055114,GO:0016491	-	1.14.11.9	PF14226,PF03171	PTHR10209,PTHR10209:SF167	KOG0143	-	-	2-oxoglutarate (2OG) and Fe(II)-dependent oxygenase superfamily protein	-	-	-	-
Potri.004G031600.v3.0	273.628	3.7575	1.9098	2.456e-44	2.1310000000000002e-42	Up Regulation	Chr04	2290207	2296478	+	2376	Potri.004G031600	GO:0008017,GO:0007018,GO:0005524,GO:0003777,GO:0005871	K10405	3.6.4.5	PF00225	PTHR24115,PTHR24115:SF464	-	AT4G05190.1	ATK5	kinesin 5	-	-	-	-
Potri.006G117500.v3.0	2034.75	2.1122	1.0787	3.032e-44	2.625e-42	Up Regulation	Chr06	9242976	9245251	-	1452	Potri.006G117500	-	-	-	PF13837	PTHR21654,PTHR21654:SF18	-	-	-	sequence-specific DNA binding transcription factors	-	-	-	-
Potri.003G061200.v3.0	470.043	0.3261	-1.617	3.229e-44	2.7880000000000003e-42	Down Regulation	Chr03	8870937	8871497	+	228	Potri.003G061200	-	-	-	-	PTHR36328,PTHR36328:SF1	-	-	-	-	-	-	-	-
Potri.018G067000.v3.0	244.151	0.2612	-1.937	5.11e-44	4.4e-42	Down Regulation	Chr18	8534796	8536668	-	1341	Potri.018G067000	GO:0030170,GO:0009058	K01762	4.4.1.14	PF00155	PTHR11751,PTHR11751:SF418	-	AT4G26200.1	ACS7,ATACS7	1-amino-cyclopropane-1-carboxylate synthase 7	-	-	-	ko00270(Cysteine and methionine metabolism)
Potri.008G155900.v3.0	1167.96	0.4439	-1.172	6.66e-44	5.719e-42	Down Regulation	Chr08	10532846	10536585	-	1020	Potri.008G155900	-	K00547	2.1.1.10	PF02574	PTHR21091,PTHR21091:SF114	KOG1579	AT3G22740.1	HMT3	homocysteine S-methyltransferase 3	-	-	-	ko00270(Cysteine and methionine metabolism)
Potri.006G126400.v3.0	215.68	0.2203	-2.182	9.770999999999999e-44	8.369000000000001e-42	Down Regulation	Chr06	10206099	10207172	-	552	Potri.006G126400	-	-	-	-	PTHR36040,PTHR36040:SF1	-	-	-	-	-	-	-	-
Potri.010G181000.v3.0	484.463	2.6456	1.4036	1.001e-43	8.553000000000001e-42	Up Regulation	Chr10	17934706	17939215	-	2160	Potri.010G181000	GO:0006355,GO:0003700,GO:0007275	K09285	-	PF00847	PTHR32467,PTHR32467:SF8	-	AT5G17430.1	BBM	Integrase-type DNA-binding superfamily protein	-	-	-	-
Potri.005G187600.v3.0	1176.28	2.0851	1.0601	1.013e-43	8.627e-42	Up Regulation	Chr05	20509079	20510763	-	1194	Potri.005G187600	GO:0055114,GO:0045300,GO:0006631	K03921	1.14.19.2	PF03405	PTHR31155,PTHR31155:SF3	-	-	-	Plant stearoyl-acyl-carrier-protein desaturase family protein	-	-	-	ko01040(Biosynthesis of unsaturated fatty acids);ko00061(Fatty acid biosynthesis)
Potri.006G045500.v3.0	678.701	0.4282	-1.224	1.092e-43	9.278000000000001e-42	Down Regulation	Chr06	3223090	3227350	+	1104	Potri.006G045500	-	-	-	-	PTHR10774,PTHR10774:SF95	-	AT3G08550.1	ABI8,ELD1,KOB1	elongation defective 1 protein / ELD1 protein	-	-	-	-
Potri.001G254500.v3.0	277.35	3.7093	1.8911	1.129e-43	9.568000000000001e-42	Up Regulation	Chr01	26431472	26434063	+	552	Potri.001G254500	GO:0005515	K06688	6.3.2.19	PF05773	PTHR24067,PTHR24067:SF121	KOG0421	AT1G50490.1	UBC20	ubiquitin-conjugating enzyme 20	-	-	GO:0005515//protein binding;	ko04120(Ubiquitin mediated proteolysis)
Potri.001G016900.v3.0	378.085	3.1211	1.642	1.189e-43	1.0049999999999999e-41	Up Regulation	Chr01	1215897	1216859	-	411	Potri.001G016900	GO:0003677,GO:0000786	K11253	-	PF00125	PTHR11426	KOG1745	-	-	Histone superfamily protein	-	-	-	-
Potri.012G088400.v3.0	731.741	0.4377	-1.192	1.198e-43	1.01e-41	Down Regulation	Chr12	11543395	11544556	+	663	Potri.012G088400	-	-	-	PF04832	PTHR11220	-	-	-	SOUL heme-binding family protein	-	-	-	-
Potri.015G057300.v3.0	358.538	3.344	1.7416	1.207e-43	1.015e-41	Up Regulation	Chr15	7852915	7856442	+	1896	Potri.015G057300	GO:0003676,GO:0006260,GO:0005634,GO:0003677	K07466	-	PF01336,PF04057,PF16900,PF08646	PTHR23273,PTHR23273:SF4	KOG0851	AT5G08020.1	ATRPA70B,RPA70B	RPA70-kDa subunit B	-	-	-	ko03440(Homologous recombination);ko03430(Mismatch repair);ko03420(Nucleotide excision repair);ko03030(DNA replication)
Potri.003G116700.v3.0	1482.09	0.5274	-0.9232	1.262e-43	1.058e-41	Nodiff	Chr03	14017480	14019154	-	1530	Potri.003G116700	GO:0055085,GO:0016020,GO:0015297,GO:0015238,GO:0006855	K03327	-	PF01554	PTHR11206,PTHR11206:SF93	KOG1347	-	-	MATE efflux family protein	-	-	-	-
Potri.011G159600.v3.0	101.512	0.04049	-4.626	1.354e-43	1.1329999999999999e-41	Down Regulation	Chr11	17680788	17682389	-	1602	Potri.011G159600	GO:0055114,GO:0050660,GO:0016491	-	1.3.3.8	PF08031,PF01565	PTHR32448,PTHR32448:SF11	-	-	-	FAD-binding Berberine family protein	-	-	-	-
Potri.004G019300.v3.0	255.435	4.5449	2.1842	2.226e-43	1.857e-41	Up Regulation	Chr04	1281902	1285395	-	1536	Potri.004G019300	GO:0005975,GO:0004553	K05350	3.2.1.21	PF00232	PTHR10353,PTHR10353:SF27	-	AT4G21760.1	BGLU47	beta-glucosidase 47	-	-	-	ko00940(Phenylpropanoid biosynthesis);ko00500(Starch and sucrose metabolism);ko00460(Cyanoamino acid metabolism)
Potri.005G257500.v3.0	413.058	2.9071	1.5396	2.284e-43	1.9009999999999997e-41	Up Regulation	Chr05	25710738	25713014	-	964	Potri.005G257500	GO:0006468,GO:0005524,GO:0004672	K07760	2.7.11.22,2.7.11.23	PF00069	PTHR24056,PTHR24056:SF178	KOG0594	AT1G76540.1	CDKB2;1	cyclin-dependent kinase B2;1	-	-	-	-
Potri.005G251600.v3.0	6308.81	0.6023	-0.7313	2.404e-43	1.993e-41	Nodiff	Chr05	25365395	25368955	+	1692	Potri.005G251600	GO:0055114,GO:0020037,GO:0004096,GO:0006979	K03781	1.11.1.6	PF00199	PTHR11465,PTHR11465:SF19	-	AT4G35090.1	CAT2	catalase 2	-	-	-	ko04146(Peroxisome);ko04016(MAPK signaling pathway - plant);ko00630(Glyoxylate and dicarboxylate metabolism);ko00380(Tryptophan metabolism)
Potri.007G011200.v3.0	14368.9	1.5786	0.6586	2.407e-43	1.993e-41	Nodiff	Chr07	887667	894896	+	2041	Potri.007G011200	GO:0006094,GO:0005524,GO:0004612	K01610	4.1.1.49	PF01293	PTHR30031,PTHR30031:SF4	-	AT5G65690.1	PCK2,PEPCK	phosphoenolpyruvate carboxykinase 2	-	-	-	ko00710(Carbon fixation in photosynthetic organisms);ko00620(Pyruvate metabolism);ko00020(Citrate cycle (TCA cycle));ko00010(Glycolysis / Gluconeogenesis)
Potri.001G083200.v3.0	433.315	2.975	1.5729	3.105e-43	2.565e-41	Up Regulation	Chr01	6560457	6562854	-	1485	Potri.001G083200	GO:0005975,GO:0004553	-	3.2.1.4	PF00759	PTHR22298,PTHR22298:SF32	-	AT1G02800.1	ATCEL2,CEL2	cellulase 2	-	-	-	-
Potri.003G173900.v3.0	1258.45	1.9655	0.9749	3.211e-43	2.645e-41	Nodiff	Chr03	18305437	18310287	+	1827	Potri.003G173900	GO:0005524	K04077	-	PF00118	PTHR11353,PTHR11353:SF80	-	AT3G23990.1	HSP60,HSP60-3B	heat shock protein 60	-	-	GO:0005524//ATP binding;	ko03018(RNA degradation)
Potri.004G055000.v3.0	909.741	2.2633	1.1785	3.267e-43	2.684e-41	Up Regulation	Chr04	4344612	4348882	-	1277	Potri.004G055000	-	-	-	PF13839	PTHR32285,PTHR32285:SF15	-	AT1G29050.1	TBL38	TRICHOME BIREFRINGENCE-LIKE 38	-	-	-	-
Potri.005G188300.v3.0	941.423	0.4223	-1.244	3.706e-43	3.0369999999999996e-41	Down Regulation	Chr05	20577363	20578597	+	717	Potri.005G188300	-	-	-	-	PTHR31723,PTHR31723:SF1	-	-	-	pathogenesis-related family protein	-	-	-	-
Potri.016G033000.v3.0	275.961	3.691	1.884	4.597e-43	3.758e-41	Up Regulation	Chr16	1877506	1880786	-	1353	Potri.016G033000	GO:0005634	-	-	PF02984,PF00134	PTHR10177,PTHR10177:SF247	KOG0653	AT5G06150.1	CYC1BAT,CYCB1;2	Cyclin family protein	-	GO:0005634//nucleus;	-	-
Potri.001G078400.v3.0	625.44	2.3811	1.2516	4.609e-43	3.7589999999999997e-41	Up Regulation	Chr01	6202623	6203585	-	312	Potri.001G078400	-	-	-	-	-	-	-	-	-	-	-	-	-
Potri.001G239700.v3.0	403.876	3.5031	1.8086	5.245e-43	4.2669999999999994e-41	Up Regulation	Chr01	25092217	25093579	+	213	Potri.001G239700	-	-	-	-	-	-	-	-	-	-	-	-	-
Potri.015G050200.v3.0	1014.62	2.4046	1.2658	5.563e-43	4.5139999999999997e-41	Up Regulation	Chr15	5370405	5372797	+	1081	Potri.015G050200	GO:0050662,GO:0003824	K13081	1.17.1.3	PF05368	PTHR10366,PTHR10366:SF403	-	-	-	NAD(P)-binding Rossmann-fold superfamily protein	-	-	-	ko00941(Flavonoid biosynthesis)
Potri.004G118600.v3.0	361.812	3.1277	1.6451	5.9630000000000004e-43	4.826e-41	Up Regulation	Chr04	11051034	11053524	-	1446	Potri.004G118600	GO:0055114,GO:0051287,GO:0016616	K00012	1.1.1.22	PF00984,PF03720,PF03721	PTHR11374,PTHR11374:SF28	-	-	-	UDP-glucose 6-dehydrogenase family protein	-	-	-	ko00520(Amino sugar and nucleotide sugar metabolism);ko00053(Ascorbate and aldarate metabolism);ko00040(Pentose and glucuronate interconversions)
Potri.010G231300.v3.0	591.244	2.7918	1.4812	6.5580000000000004e-43	5.295e-41	Up Regulation	Chr10	21300082	21300857	-	420	Potri.010G231300	GO:0003677,GO:0000786	K11252	-	PF00125	PTHR23428	KOG1744	AT3G45980.1	H2B,HTB9	Histone superfamily protein	-	-	-	-
Potri.017G086200.v3.0	359.489	0.3192	-1.648	7.297e-43	5.877e-41	Down Regulation	Chr17	10343257	10344987	+	1059	Potri.017G086200	GO:0006355,GO:0003677	-	-	PF02365	PTHR31744,PTHR31744:SF8	-	AT5G61430.1	ANAC100,ATNAC5,NAC100	NAC domain containing protein 100	-	-	-	-
Potri.010G067800.v3.0	610.651	2.3952	1.2601	7.525e-43	6.044999999999999e-41	Up Regulation	Chr10	9479907	9485010	-	1383	Potri.010G067800	GO:0008168,GO:0008152	K00574	2.1.1.79	PF08241	PTHR10108,PTHR10108:SF795	-	-	-	Cyclopropane-fatty-acyl-phospholipid synthase	-	-	-	-
Potri.005G193900.v3.0	2094.27	0.5077	-0.9778	7.689e-43	6.161999999999999e-41	Nodiff	Chr05	21103833	21105983	+	651	Potri.005G193900	GO:0006950	-	-	PF02496	PTHR33801,PTHR33801:SF7	-	-	-	-	GO:0006950//response to stress;	-	-	-
Potri.018G112800.v3.0	511.097	2.5444	1.3473	8.108e-43	6.481999999999999e-41	Up Regulation	Chr18	13836399	13841742	-	2181	Potri.018G112800	GO:0006260,GO:0005524,GO:0003677	K02209	3.6.4.12	PF14551,PF00493	PTHR11630,PTHR11630:SF42	-	AT2G07690.1	MCM5	Minichromosome maintenance (MCM2/3/5) family protein	-	-	-	ko03030(DNA replication)
Potri.005G089900.v3.0	254.296	3.8992	1.9632	8.617e-43	6.871e-41	Up Regulation	Chr05	6702195	6702897	-	291	Potri.005G089900	-	-	-	-	-	-	-	-	-	-	-	-	-
Potri.013G159200.v3.0	3054.37	0.5299	-0.9161	9.996e-43	7.951999999999999e-41	Nodiff	Chr13	16131245	16139437	+	2923	Potri.013G159200	GO:0005515,GO:0006468,GO:0005524,GO:0004672	-	2.7.11.1	PF08263,PF13855,PF00069	PTHR27003,PTHR27003:SF36	KOG1187	-	-	Leucine-rich repeat protein kinase family protein	-	-	-	-
Potri.004G057800.v3.0	521.867	2.5161	1.3312	1.1399999999999998e-42	9.047999999999999e-41	Up Regulation	Chr04	4635242	4639516	+	2259	Potri.004G057800	-	-	-	PF05097	PTHR33671,PTHR33671:SF3	-	-	-	Protein of unknown function (DUF688)	-	-	-	-
Potri.003G176900.v3.0	4944.23	1.7522	0.8092	1.326e-42	1.0499999999999999e-40	Nodiff	Chr03	18520744	18522855	+	1176	Potri.003G176900	GO:0016747,GO:0008610	K00660	2.3.1.74	PF08541,PF00195	PTHR11877,PTHR11877:SF27	-	AT5G13930.1	ATCHS,CHS,TT4	Chalcone and stilbene synthase family protein	-	-	-	ko04712(Circadian rhythm - plant);ko00941(Flavonoid biosynthesis)
Potri.013G053200.v3.0	269.044	3.648	1.8671	1.844e-42	1.456e-40	Up Regulation	Chr13	3975371	3977045	-	942	Potri.013G053200	GO:0005515,GO:0016020	K08486	-	PF05739,PF00804	PTHR19957,PTHR19957:SF91	KOG0810	AT1G08560.1	ATSYP111,KN,SYP111	syntaxin of plants 111	-	-	-	ko04130(SNARE interactions in vesicular transport)
Potri.015G074600.v3.0	347.976	3.0971	1.6309	4.0070000000000003e-42	3.156e-40	Up Regulation	Chr15	9950835	9953779	+	1452	Potri.015G074600	GO:0055114,GO:0016491	K13366	1.5.3.14,1.5.3.15	PF13450	PTHR10742,PTHR10742:SF288	KOG0029	AT5G13700.1	APAO,ATPAO1,PAO1	polyamine oxidase 1	-	-	-	ko00410(beta-Alanine metabolism);ko00330(Arginine and proline metabolism)
Potri.019G067500.v3.0	1318.9	2.0255	1.0183	4.034e-42	3.17e-40	Up Regulation	Chr19	10049847	10054459	-	1830	Potri.019G067500	GO:0016020,GO:0006810,GO:0005215	-	-	PF00854	PTHR11654,PTHR11654:SF171	-	-	-	Major facilitator superfamily protein	-	-	-	-
Potri.017G146600.v3.0	1416.33	0.5125	-0.9643	4.6330000000000006e-42	3.632e-40	Nodiff	Chr17	15369800	15373207	+	2112	Potri.017G146600	GO:0051082,GO:0006950,GO:0006457,GO:0005524	K04079	-	PF02518,PF00183	PTHR11528,PTHR11528:SF53	-	AT5G52640.1	ATHS83,AtHsp90-1,ATHSP90.1,HSP81-1,HSP81.1,HSP83,HSP90.1	heat shock protein 90.1	-	-	-	ko04626(Plant-pathogen interaction);ko04141(Protein processing in endoplasmic reticulum)
Potri.004G012100.v3.0	294.65	281.348	8.1362	4.997e-42	3.908e-40	Up Regulation	Chr04	780649	783359	-	1398	Potri.004G012100	GO:0045454,GO:0008152,GO:0003824	K05907	1.8.4.10,1.8.4.9	PF00085,PF01507	PTHR23293,PTHR23293:SF11	KOG0189	AT4G21990.1	APR3,ATAPR3,PRH-26,PRH26	APS reductase 3	-	-	-	ko00920(Sulfur metabolism)
Potri.008G049000.v3.0	177.029	4.9503	2.3075	5.0560000000000003e-42	3.935e-40	Up Regulation	Chr08	2888738	2891773	+	954	Potri.008G049000	-	-	2.3.1.22	PF12695	PTHR11614,PTHR11614:SF92	KOG1455	-	-	alpha/beta-Hydrolases superfamily protein	-	-	-	-
Potri.015G099500.v3.0	164.905	5.285	2.4019	5.0560000000000003e-42	3.935e-40	Up Regulation	Chr15	11854979	11857316	+	1087	Potri.015G099500	GO:0046872,GO:0030001	-	-	PF00403	PTHR22814,PTHR22814:SF13	KOG1603	-	-	Heavy metal transport/detoxification superfamily protein	-	-	-	-
Potri.006G065700.v3.0	493.82	2.6022	1.3797	6.642e-42	5.157e-40	Up Regulation	Chr06	4839396	4842841	+	2604	Potri.006G065700	-	K06617	2.4.1.82	PF05691	PTHR31268,PTHR31268:SF5	-	AT5G20250.4	DIN10	Raffinose synthase family protein	-	-	-	ko00052(Galactose metabolism)
Potri.011G048400.v3.0	1245.51	2.4961	1.3197	7.082000000000001e-42	5.485e-40	Up Regulation	Chr11	4165244	4166254	+	1011	Potri.011G048400	GO:0008146	-	2.8.2.24	PF00685	PTHR11783,PTHR11783:SF74	KOG1584	AT1G18590.1	ATSOT17,ATST5C,SOT17	sulfotransferase 17	-	-	GO:0008146//sulfotransferase activity;	-
Potri.002G111900.v3.0	2097.6	1.9031	0.9284	8.052000000000001e-42	6.222e-40	Nodiff	Chr02	8352531	8355119	+	1356	Potri.002G111900	GO:0003924,GO:0007017,GO:0005874	K07374	-	PF03953,PF00091	PTHR11588,PTHR11588:SF101	-	AT1G50010.1	TUA2	tubulin alpha-2 chain	-	-	-	ko04145(Phagosome)
Potri.005G145500.v3.0	2094.63	0.5344	-0.9041	8.681e-42	6.6919999999999995e-40	Nodiff	Chr05	12579657	12581109	+	729	Potri.005G145500	-	-	-	PF03195	PTHR31304,PTHR31304:SF1	-	AT3G49940.1	LBD38	LOB domain-containing protein 38	-	-	-	-
Potri.004G189000.v3.0	803.069	2.2283	1.1559	9.048e-42	6.958e-40	Up Regulation	Chr04	20392803	20397818	-	1623	Potri.004G189000	-	K13680	2.4.1.32	PF13632	PTHR32044,PTHR32044:SF17	-	AT5G22740.1	ATCSLA02,ATCSLA2,CSLA02,CSLA2	cellulose synthase-like A02	-	-	-	-
Potri.007G102300.v3.0	240.083	3.9793	1.9925	9.177000000000001e-42	7.04e-40	Up Regulation	Chr07	12725272	12729343	-	2232	Potri.007G102300	GO:0006508,GO:0004252	-	3.4.14.10	PF02225,PF05922,PF00082	PTHR10795,PTHR10795:SF362	-	AT2G04160.1	AIR3	Subtilisin-like serine endopeptidase family protein	-	-	-	-
Potri.010G026500.v3.0	477.454	2.8112	1.4912	9.415e-42	7.206e-40	Up Regulation	Chr10	3712433	3716672	+	1467	Potri.010G026500	GO:0055085,GO:0016021	K08145	-	PF07690	PTHR23500,PTHR23500:SF62	KOG0254	-	-	Major facilitator superfamily protein	-	-	-	-
Potri.002G014700.v3.0	2033.46	0.5186	-0.9473	1.0079999999999999e-41	7.695e-40	Nodiff	Chr02	858122	859426	-	640	Potri.002G014700	-	-	-	PF13716	PTHR11106,PTHR11106:SF69	KOG2633	-	-	SEC14 cytosolic factor family protein / phosphoglyceride transfer family protein	-	-	-	-
Potri.017G048900.v3.0	1324.41	0.5029	-0.9917	1.0139999999999999e-41	7.725e-40	Nodiff	Chr17	4078184	4080288	-	1161	Potri.017G048900	GO:0055114,GO:0016491	-	1.14.11.9	PF14226,PF03171	PTHR10209,PTHR10209:SF167	KOG0143	-	-	2-oxoglutarate (2OG) and Fe(II)-dependent oxygenase superfamily protein	-	-	-	-
Potri.012G047400.v3.0	1514.23	1.908	0.9321	1.0169999999999999e-41	7.731e-40	Nodiff	Chr12	4427648	4433942	+	1476	Potri.012G047400	GO:0008168,GO:0008152	K05929	2.1.1.103	PF13489,PF08241	PTHR10108,PTHR10108:SF793	KOG1269	AT1G48600.2	AtPMEAMT,PMEAMT	S-adenosyl-L-methionine-dependent methyltransferases superfamily protein	-	-	-	ko00564(Glycerophospholipid metabolism)
Potri.006G233300.v3.0	1490.99	2.0437	1.0312	1.191e-41	9.031e-40	Up Regulation	Chr06	24306519	24307280	-	321	Potri.006G233300	-	-	-	-	-	-	-	-	-	-	-	-	-
Potri.004G082800.v3.0	2113.31	1.7798	0.8317	1.2149999999999998e-41	9.176e-40	Nodiff	Chr04	6828739	6835387	-	2211	Potri.004G082800	GO:0055114,GO:0051536,GO:0016651,GO:0016491	K03934	1.6.99.3,1.6.5.3	PF09326,PF10588,PF13510,PF00384	PTHR11615,PTHR11615:SF115	-	AT5G37510.2	CI76,EMB1467	NADH-ubiquinone dehydrogenase, mitochondrial, putative	-	-	-	ko00190(Oxidative phosphorylation)
Potri.002G255800.v3.0	2551.98	0.5707	-0.8092	1.216e-41	9.176e-40	Nodiff	Chr02	24515193	24524151	+	4745	Potri.002G255800	GO:0016887,GO:0005524,GO:0055085,GO:0042626,GO:0016021,GO:0006810	-	3.6.3.44	PF00005,PF00664	PTHR24223,PTHR24223:SF189	-	AT1G04120.1	ABCC5,ATABCC5,ATMRP5,MRP5	multidrug resistance-associated protein 5	-	-	-	-
Potri.001G176000.v3.0	176.777	5.5948	2.4841	1.2759999999999998e-41	9.609e-40	Up Regulation	Chr01	14988289	14989823	+	942	Potri.001G176000	GO:0055114,GO:0016491	-	-	PF14226,PF03171	PTHR10209,PTHR10209:SF174	KOG0143	-	-	2-oxoglutarate (2OG) and Fe(II)-dependent oxygenase superfamily protein	-	-	-	-
Potri.T005600.v3.0	129.71	0.142	-2.816	1.564e-41	1.1749999999999999e-39	Down Regulation	scaffold_20	925156	928443	+	1632	Potri.T005600	GO:0007165,GO:0005515,GO:0043531	-	-	PF13676,PF00931	PTHR11017,PTHR11017:SF155	-	-	-	Disease resistance protein (TIR-NBS-LRR class) family	-	-	-	-
Potri.002G018600.v3.0	2559.74	0.5533	-0.8538	1.6529999999999999e-41	1.239e-39	Nodiff	Chr02	1072054	1075914	+	2304	Potri.002G018600	GO:0006508,GO:0004252	-	3.4.14.10	PF02225,PF00082	PTHR10795,PTHR10795:SF328	-	AT1G20160.2	ATSBT5.2	Subtilisin-like serine endopeptidase family protein	-	-	-	-
Potri.002G106000.v3.0	434.699	2.7678	1.4687	1.688e-41	1.262e-39	Up Regulation	Chr02	7736759	7745350	+	3873	Potri.002G106000	GO:0008017,GO:0007018,GO:0005524,GO:0003777,GO:0005871	K10395	3.6.4.4	PF00225	PTHR24115,PTHR24115:SF463	-	-	-	P-loop containing nucleoside triphosphate hydrolases superfamily protein	-	-	-	-
Potri.016G031400.v3.0	1506.92	0.5239	-0.9326	2.0689999999999999e-41	1.544e-39	Nodiff	Chr16	1766771	1768956	-	1209	Potri.016G031400	GO:0016021,GO:0016020,GO:0022857	-	-	PF00892	PTHR31218,PTHR31218:SF9	-	-	-	nodulin MtN21 /EamA-like transporter family protein	-	-	-	-
Potri.001G061200.v3.0	2452.55	0.5534	-0.8535	2.31e-41	1.719e-39	Nodiff	Chr01	4717150	4719371	+	907	Potri.001G061200	GO:0006355,GO:0003677	-	-	PF02365	PTHR31989	-	AT5G13180.1	ANAC083,NAC083,VNI2	NAC domain containing protein 83	-	-	-	-
Potri.018G014700.v3.0	111.435	12.5522	3.6499	3.1049999999999997e-41	2.3049999999999998e-39	Up Regulation	Chr18	1142503	1145815	-	1419	Potri.018G014700	GO:0006508,GO:0004190	-	3.4.23.12	PF00026	PTHR13683,PTHR13683:SF246	KOG1339	-	-	Eukaryotic aspartyl protease family protein	-	-	-	-
Potri.015G064100.v3.0	719.918	0.4359	-1.198	3.5319999999999995e-41	2.617e-39	Down Regulation	Chr15	8835584	8840603	-	1887	Potri.015G064100	GO:0043565,GO:0006355,GO:0003700	-	-	PF03106	PTHR31429,PTHR31429:SF1	-	AT5G15130.1	ATWRKY72,WRKY72	WRKY DNA-binding protein 72	-	-	-	-
Potri.T135900.v3.0	185.66	4.617	2.207	5.055999999999999e-41	3.7369999999999996e-39	Up Regulation	scaffold_289	38889	40128	-	826	Potri.T135900	-	-	-	-	-	-	-	-	glycine-rich protein	-	-	-	-
Potri.009G047700.v3.0	2729.28	0.554	-0.852	8.228999999999999e-41	6.069e-39	Nodiff	Chr09	5298326	5303324	-	1354	Potri.009G047700	-	-	2.6.1.51,2.6.1.44,2.6.1.45	PF00266	PTHR21152,PTHR21152:SF21	KOG2862	AT2G13360.1	AGT,AGT1,SGAT	alanine:glyoxylate aminotransferase	-	-	-	-
Potri.001G382400.v3.0	2146.78	0.5581	-0.8415	8.523e-41	6.270999999999999e-39	Nodiff	Chr01	39805642	39810660	-	1068	Potri.001G382400	GO:0055114,GO:0016491	-	1.14.11.31	PF14226,PF03171	PTHR10209,PTHR10209:SF168	KOG0143	AT1G17020.1	ATSRG1,SRG1	senescence-related gene 1	-	-	-	-
Potri.013G040600.v3.0	600.102	2.7301	1.449	8.562999999999999e-41	6.286999999999999e-39	Up Regulation	Chr13	2821496	2825163	-	1128	Potri.013G040600	-	K10046	5.1.3.18	PF16363	PTHR10366,PTHR10366:SF327	KOG1429	AT5G28840.2	GME	GDP-D-mannose 3\',5\'-epimerase	-	-	-	ko00520(Amino sugar and nucleotide sugar metabolism);ko00053(Ascorbate and aldarate metabolism)
Potri.004G075400.v3.0	147.059	83.7556	6.3881	1.113e-40	8.154e-39	Up Regulation	Chr04	6286841	6288941	-	489	Potri.004G075400	GO:0006950	-	-	PF00582	PTHR31964,PTHR31964:SF40	-	-	-	Adenine nucleotide alpha hydrolases-like superfamily protein	GO:0006950//response to stress;	-	-	-
Potri.002G088500.v3.0	195.813	0.2267	-2.141	1.286e-40	9.395e-39	Down Regulation	Chr02	6282533	6283783	-	498	Potri.002G088500	-	-	-	PF13833,PF13499	PTHR10891	KOG0027	-	-	EF hand calcium-binding protein family	-	-	-	-
Potri.010G083600.v3.0	457.715	0.3725	-1.425	1.3199999999999999e-40	9.628e-39	Down Regulation	Chr10	10971336	10975348	+	1086	Potri.010G083600	-	K00547	2.1.1.10	PF02574	PTHR21091,PTHR21091:SF114	KOG1579	AT3G22740.1	HMT3	homocysteine S-methyltransferase 3	-	-	-	ko00270(Cysteine and methionine metabolism)
Potri.009G001500.v3.0	184.969	4.6854	2.2282	1.716e-40	1.249e-38	Up Regulation	Chr09	558579	565021	+	2964	Potri.009G001500	GO:0005515,GO:0003676	K11593	-	PF16487,PF16488,PF08699,PF02170,PF16486,PF02171	PTHR22891,PTHR22891:SF40	-	AT2G27880.1	AGO5	Argonaute family protein	-	-	-	-
Potri.014G041000.v3.0	225.351	0.2224	-2.169	1.992e-40	1.446e-38	Down Regulation	Chr14	3343612	3345717	-	1068	Potri.014G041000	-	-	-	PF04678	PTHR13462,PTHR13462:SF17	KOG2966	-	-	Protein of unknown function (DUF607)	-	-	-	-
Potri.015G002800.v3.0	1420.7	1.9982	0.9987	2.066e-40	1.496e-38	Nodiff	Chr15	183196	190645	+	1017	Potri.015G002800	GO:0055114,GO:0016491	-	1.14.11.9	PF14226,PF03171	PTHR10209,PTHR10209:SF111	KOG0143	AT5G24530.1	DMR6	2-oxoglutarate (2OG) and Fe(II)-dependent oxygenase superfamily protein	-	-	-	-
Potri.006G245500.v3.0	4616.59	0.5492	-0.8646	2.243e-40	1.621e-38	Nodiff	Chr06	25313539	25316310	+	366	Potri.006G245500	-	-	-	-	-	-	-	-	-	-	-	-	-
Potri.003G125600.v3.0	1466.5	0.5132	-0.9624	2.912e-40	2.099e-38	Nodiff	Chr03	14658889	14663321	+	3024	Potri.003G125600	GO:0046872,GO:0030001,GO:0000166	K17686	3.6.3.4,3.6.3.54	PF00403,PF00122	PTHR24093,PTHR24093:SF315	-	AT1G63440.1	HMA5	heavy metal atpase 5	-	-	-	ko04016(MAPK signaling pathway - plant)
Potri.010G144900.v3.0	702.607	2.2705	1.183	3.25e-40	2.338e-38	Up Regulation	Chr10	15527438	15528552	+	489	Potri.010G144900	-	-	-	PF01419	-	-	AT1G05760.1	RTM1	Mannose-binding lectin superfamily protein	-	-	-	-
Potri.006G248500.v3.0	145.813	6.5815	2.7184	4.682e-40	3.361e-38	Up Regulation	Chr06	25544020	25551238	-	4245	Potri.006G248500	GO:0016887,GO:0005524,GO:0016020	-	3.6.3.17	PF14510,PF08370,PF00005,PF01061	PTHR19241,PTHR19241:SF274	-	AT1G15520.1	ABCG40,ATABCG40,ATPDR12,PDR12	pleiotropic drug resistance 12	-	-	-	-
Potri.008G161200.v3.0	390.689	2.9768	1.5738	4.878e-40	3.494e-38	Up Regulation	Chr08	10964488	10967058	+	753	Potri.008G161200	GO:0006355,GO:0005634	K14484	-	PF02309	PTHR31734,PTHR31734:SF30	-	AT4G14550.1	IAA14,SLR	indole-3-acetic acid inducible 14	-	-	-	ko04075(Plant hormone signal transduction)
Potri.003G222700.v3.0	18508.2	0.5617	-0.8322	5.216e-40	3.728e-38	Nodiff	Chr03	21699512	21703592	+	1860	Potri.003G222700	-	-	-	PF04146	PTHR12357,PTHR12357:SF21	KOG1901	AT3G13460.1	ECT2	evolutionarily conserved C-terminal region 2	-	-	-	-
Potri.001G448000.v3.0	2083.13	0.5636	-0.8273	5.435e-40	3.8759999999999997e-38	Nodiff	Chr01	48150111	48153648	+	1410	Potri.001G448000	GO:0016747	-	2.3.1.196	PF02458	PTHR31642,PTHR31642:SF9	-	-	-	HXXXD-type acyl-transferase family protein	-	-	GO:0016747//acyltransferase activity, transferring groups other than amino-acyl groups;	-
Potri.001G451900.v3.0	141.232	6.199	2.632	7.2389999999999995e-40	5.151e-38	Up Regulation	Chr01	48658207	48661276	-	1098	Potri.001G451900	GO:0055114,GO:0016491	-	1.14.11.9	PF03171,PF14226	PTHR10209,PTHR10209:SF196	KOG0143	-	-	2-oxoglutarate (2OG) and Fe(II)-dependent oxygenase superfamily protein	-	-	-	-
Potri.016G036900.v3.0	939.282	0.4732	-1.08	8.431e-40	5.986e-38	Down Regulation	Chr16	2204312	2221480	+	5066	Potri.016G036900	GO:0055114,GO:0016638,GO:0015930,GO:0006537,GO:0006807	K00284	1.4.7.1	PF01645,PF04898,PF00310	PTHR11938,PTHR11938:SF94	-	AT5G04140.1	FD-GOGAT,GLS1,GLU1,GLUS	glutamate synthase 1	-	-	-	ko00910(Nitrogen metabolism);ko00630(Glyoxylate and dicarboxylate metabolism)
Potri.011G049900.v3.0	1033.57	2.034	1.0243	9.382e-40	6.647e-38	Up Regulation	Chr11	4276601	4278017	-	768	Potri.011G049900	-	-	-	PF12481	PTHR11772,PTHR11772:SF15	-	-	-	Aluminium induced protein with YGL and LRDR motifs	-	-	-	-
Potri.001G453600.v3.0	687.474	2.2556	1.1735	1.09e-39	7.704e-38	Up Regulation	Chr01	48837710	48841553	+	1275	Potri.001G453600	-	K10355	-	PF00022	PTHR11937,PTHR11937:SF200	-	AT5G09810.1	ACT7	actin 7	-	-	-	-
Potri.004G105000.v3.0	281.627	3.4083	1.7691	1.0919999999999999e-39	7.704e-38	Up Regulation	Chr04	9243378	9245512	-	1080	Potri.004G105000	GO:0055114,GO:0016616,GO:0006694,GO:0003854	-	1.2.1.44	PF01073	PTHR10366,PTHR10366:SF445	KOG1502	-	-	NAD(P)-binding Rossmann-fold superfamily protein	-	-	-	-
Potri.008G097200.v3.0	1245	0.4872	-1.037	1.1479999999999999e-39	8.078e-38	Down Regulation	Chr08	6077653	6082151	+	1097	Potri.008G097200	GO:0005975	K01057	3.1.1.31	PF01182	PTHR11054,PTHR11054:SF2	KOG3147	AT1G13700.1	PGL1	6-phosphogluconolactonase 1	GO:0005975//carbohydrate metabolic process;	-	-	ko00030(Pentose phosphate pathway)
Potri.017G152800.v3.0	1271.5	0.5246	-0.9307	1.154e-39	8.106e-38	Nodiff	Chr17	15928074	15930686	+	1623	Potri.017G152800	GO:0055085,GO:0016021,GO:0016020,GO:0006810,GO:0005215	K14638	-	PF07690	PTHR11654,PTHR11654:SF82	KOG1237	-	-	Major facilitator superfamily protein	-	-	-	-
Potri.002G073400.v3.0	4517.46	0.5752	-0.7979	1.2449999999999999e-39	8.724e-38	Nodiff	Chr02	5077501	5081116	-	1758	Potri.002G073400	-	-	-	PF03514	PTHR31636,PTHR31636:SF10	-	AT1G21450.1	SCL1	SCARECROW-like 1	-	-	-	-
Potri.004G117800.v3.0	1444.03	2.1668	1.1155	1.266e-39	8.849e-38	Up Regulation	Chr04	10979327	10982438	+	1098	Potri.004G117800	GO:0030244,GO:0016866	K13379	5.4.99.30	PF03214	PTHR31682,PTHR31682:SF3	-	AT5G15650.1	ATRGP2,RGP2	reversibly glycosylated polypeptide 2	-	-	-	ko00520(Amino sugar and nucleotide sugar metabolism)
Potri.010G075400.v3.0	999.831	0.4982	-1.005	1.297e-39	9.05e-38	Down Regulation	Chr10	10191571	10192078	-	219	Potri.010G075400	GO:0009611,GO:0004867	-	-	PF00280	PTHR33091,PTHR33091:SF14	-	-	-	Serine protease inhibitor, potato inhibitor I-type family protein	-	-	-	-
Potri.003G210900.v3.0	4719.03	0.6161	-0.6988	1.358e-39	9.454e-38	Nodiff	Chr03	20984606	20989863	-	1122	Potri.003G210900	GO:0055114,GO:0016491,GO:0008152	-	1.1.99.28	PF02894,PF01408	PTHR22604,PTHR22604:SF111	KOG2742	-	-	NAD(P)-binding Rossmann-fold superfamily protein	-	-	-	-
Potri.006G141700.v3.0	16974.1	0.6374	-0.6497	1.443e-39	1.003e-37	Nodiff	Chr06	11960775	11963820	+	1253	Potri.006G141700	GO:0008234,GO:0006508	K01366	3.4.22.16	PF08246,PF00112	PTHR12411,PTHR12411:SF336	KOG1543	AT5G60360.1	AALP,ALP,SAG2	aleurain-like protease	-	-	-	-
Potri.015G032200.v3.0	882.497	0.4697	-1.09	2.2019999999999998e-39	1.527e-37	Down Regulation	Chr15	2598446	2601376	+	1335	Potri.015G032200	-	-	3.1.3.56	PF03372	PTHR11200,PTHR11200:SF144	KOG0565	-	-	DNAse I-like superfamily protein	-	-	-	-
Potri.010G059800.v3.0	466.877	2.6183	1.3886	2.2959999999999998e-39	1.589e-37	Up Regulation	Chr10	8858812	8861425	-	1500	Potri.010G059800	-	K17609	1.8.1.8	PF13905	PTHR13871,PTHR13871:SF7	KOG2501	-	-	DC1 domain-containing protein	-	-	-	-
Potri.008G088300.v3.0	716.506	2.7073	1.4369	2.378e-39	1.642e-37	Up Regulation	Chr08	5538492	5540596	-	830	Potri.008G088300	-	-	-	PF03330,PF01357	PTHR31867	-	AT1G69530.2	AT-EXP1,ATEXP1,ATEXPA1,ATHEXP ALPHA 1.2,EXP1,EXPA1	expansin A1	-	-	-	-
Potri.001G171600.v3.0	135.306	6.5991	2.7223	2.5529999999999998e-39	1.758e-37	Up Regulation	Chr01	14547510	14549011	+	519	Potri.001G171600	-	-	-	PF12681	PTHR10374,PTHR10374:SF18	KOG2944	-	-	Lactoylglutathione lyase / glyoxalase I family protein	-	-	-	-
Potri.004G153800.v3.0	424.56	2.5939	1.3751	3.282e-39	2.256e-37	Up Regulation	Chr04	17527851	17532005	-	1389	Potri.004G153800	GO:0005975,GO:0004553	-	3.2.1.39	PF07983,PF00332	PTHR32227,PTHR32227:SF69	-	-	-	O-Glycosyl hydrolases family 17 protein	-	-	-	-
Potri.005G251000.v3.0	4688.78	0.6229	-0.683	4.5839999999999997e-39	3.145e-37	Nodiff	Chr05	25329841	25336292	-	2683	Potri.005G251000	GO:0043169,GO:0005975,GO:0003824,GO:0004553	K00700	2.4.1.18	PF00128,PF02922	PTHR10357,PTHR10357:SF110	-	AT2G36390.1	BE3,SBE2.1	starch branching enzyme 2.1	-	-	-	ko00500(Starch and sucrose metabolism)
Potri.001G206800.v3.0	625.346	2.2922	1.1967	4.901e-39	3.354e-37	Up Regulation	Chr01	20699464	20704399	-	2337	Potri.001G206800	GO:0005975,GO:0004553	K15920	3.2.1.55,3.2.1.37	PF14310,PF00933,PF01915	PTHR30620,PTHR30620:SF40	-	AT5G64570.1	ATBXL4,XYL4	beta-D-xylosidase 4	-	-	-	ko00520(Amino sugar and nucleotide sugar metabolism)
Potri.006G144500.v3.0	1142.39	1.968	0.9767	5.4299999999999997e-39	3.7089999999999998e-37	Nodiff	Chr06	12262304	12268653	+	2627	Potri.006G144500	GO:0030246,GO:0005975,GO:0004553	-	3.2.1.23	PF02140,PF01301	PTHR23421,PTHR23421:SF74	-	AT3G13750.1	BGAL1	beta galactosidase 1	-	-	-	-
Potri.004G148100.v3.0	217.434	3.831	1.9377	7.916e-39	5.396e-37	Up Regulation	Chr04	17080776	17081165	+	237	Potri.004G148100	-	-	-	-	PTHR38222,PTHR38222:SF1	-	-	-	-	-	-	-	-
Potri.016G054900.v3.0	1069.23	1.9556	0.9676	8.176999999999999e-39	5.561e-37	Nodiff	Chr16	3587792	3594377	+	3237	Potri.016G054900	-	K10999	2.4.1.12	PF13632,PF14569	PTHR13301,PTHR13301:SF79	-	AT5G05170.1	ATCESA3,ATH-B,CESA3,CEV1,IXR1	Cellulose synthase family protein	-	-	-	-
Potri.014G125700.v3.0	316.683	3.0837	1.6247	9.615999999999999e-39	6.526999999999999e-37	Up Regulation	Chr14	9680190	9686193	+	3021	Potri.014G125700	GO:0005515,GO:0008017,GO:0007018,GO:0005524,GO:0003777,GO:0005871	K10406	3.6.4.5	PF00307,PF00225	PTHR24115,PTHR24115:SF457	-	-	-	P-loop nucleoside triphosphate hydrolases superfamily protein with CH (Calponin Homology) domain	-	-	-	-
Potri.005G188400.v3.0	5500.49	0.5084	-0.976	9.778999999999999e-39	6.623e-37	Nodiff	Chr05	20591186	20592431	+	804	Potri.005G188400	-	-	-	-	PTHR31723,PTHR31723:SF1	-	-	-	pathogenesis-related family protein	-	-	-	-
Potri.009G007800.v3.0	16880.1	0.6516	-0.6179	1e-38	6.76e-37	Nodiff	Chr09	1407052	1412232	+	1800	Potri.009G007800	GO:0016887,GO:0005524	K06185	3.6.1.3	PF12848,PF00005	PTHR19211,PTHR19211:SF52	-	AT5G60790.1	ATGCN1,GCN1	ABC transporter family protein	-	-	-	-
Potri.017G029000.v3.0	663.897	2.2841	1.1917	1.207e-38	8.137999999999999e-37	Up Regulation	Chr17	2557692	2561009	-	1134	Potri.017G029000	-	K00847	2.7.1.4	PF00294	PTHR10584,PTHR10584:SF168	KOG2855	-	-	pfkB-like carbohydrate kinase family protein	-	-	-	ko00520(Amino sugar and nucleotide sugar metabolism);ko00500(Starch and sucrose metabolism);ko00051(Fructose and mannose metabolism)
Potri.001G120300.v3.0	416.763	2.707	1.4367	1.577e-38	1.0610000000000001e-36	Up Regulation	Chr01	9675821	9680009	-	1862	Potri.001G120300	GO:0005507,GO:0055114,GO:0016491	-	1.10.3.3	PF07732,PF00394	PTHR11709,PTHR11709:SF82	-	AT4G12420.2	SKU5	Cupredoxin superfamily protein	-	-	-	-
Potri.019G085800.v3.0	344.757	3.0075	1.5886	1.612e-38	1.083e-36	Up Regulation	Chr19	11796718	11800559	-	1629	Potri.019G085800	-	K15378	-	PF13347	PTHR19432,PTHR19432:SF38	-	AT1G22710.1	ATSUC2,SUC2,SUT1	sucrose-proton symporter 2	-	-	-	-
Potri.002G057700.v3.0	1706.33	1.839	0.879	1.617e-38	1.0840000000000001e-36	Nodiff	Chr02	3863614	3868656	+	1278	Potri.002G057700	GO:0008152,GO:0003824	K05605	3.1.2.4	PF00378	PTHR11941,PTHR11941:SF94	KOG1684	-	-	ATP-dependent caseinolytic (Clp) protease/crotonase family protein	-	-	-	ko00640(Propanoate metabolism);ko00410(beta-Alanine metabolism);ko00280(Valine, leucine and isoleucine degradation)
Potri.004G146000.v3.0	350.441	0.3208	-1.64	1.648e-38	1.102e-36	Down Regulation	Chr04	16925750	16927643	-	1110	Potri.004G146000	GO:0055114,GO:0016491	-	-	PF03171,PF14226	PTHR10209,PTHR10209:SF98	KOG0143	-	-	2-oxoglutarate (2OG) and Fe(II)-dependent oxygenase superfamily protein	-	-	-	-
Potri.003G058600.v3.0	260.415	3.8013	1.9265	1.718e-38	1.147e-36	Up Regulation	Chr03	8642094	8645611	+	2217	Potri.003G058600	-	-	-	-	PTHR33427,PTHR33427:SF2	-	-	-	-	-	-	-	-
Potri.004G057000.v3.0	1142.99	2.0071	1.0051	1.735e-38	1.1560000000000001e-36	Up Regulation	Chr04	4541867	4544012	+	333	Potri.004G057000	GO:0006412,GO:0005840,GO:0005622,GO:0003735	K02920	-	PF01158	PTHR10114	KOG3452	-	-	Ribosomal protein L36e family protein	-	-	-	ko03010(Ribosome)
Potri.019G057800.v3.0	3847.32	1.7959	0.8447	2.022e-38	1.344e-36	Nodiff	Chr19	8950582	8952571	-	645	Potri.019G057800	GO:0016872	-	5.5.1.6	PF02431	PTHR28039,PTHR28039:SF4	-	-	-	Chalcone-flavanone isomerase family protein	-	-	GO:0016872//intramolecular lyase activity;	-
Potri.013G127900.v3.0	350.145	3.2069	1.6812	2.126e-38	1.4100000000000001e-36	Up Regulation	Chr13	14038902	14040718	-	525	Potri.013G127900	-	-	-	-	PTHR34124,PTHR34124:SF2	-	-	-	-	-	-	-	-
Potri.005G135300.v3.0	4281.4	0.4391	-1.187	2.378e-38	1.5750000000000002e-36	Down Regulation	Chr05	11073097	11074765	+	969	Potri.005G135300	GO:0055114,GO:0020037,GO:0006979,GO:0004601	K00430	1.11.1.7	PF00141	PTHR31388,PTHR31388:SF34	-	-	-	Peroxidase superfamily protein	-	-	-	ko00940(Phenylpropanoid biosynthesis)
Potri.017G049000.v3.0	804.72	0.4267	-1.229	2.957e-38	1.954e-36	Down Regulation	Chr17	4089439	4091743	-	1101	Potri.017G049000	GO:0055114,GO:0016491	-	1.14.11.9	PF14226,PF03171	PTHR10209,PTHR10209:SF167	KOG0143	-	-	2-oxoglutarate (2OG) and Fe(II)-dependent oxygenase superfamily protein	-	-	-	-
Potri.010G001100.v3.0	886.755	2.1322	1.0924	4.863e-38	3.206e-36	Up Regulation	Chr10	120060	123457	-	1953	Potri.010G001100	GO:0031225,GO:0016049,GO:0010215	-	-	PF04833	PTHR31052,PTHR31052:SF3	-	AT4G16120.1	ATSEB1,COBL7,SEB1	COBRA-like protein-7 precursor	-	-	-	-
Potri.010G109600.v3.0	334.441	2.9377	1.5547	5.01e-38	3.297e-36	Up Regulation	Chr10	12881798	12883045	-	648	Potri.010G109600	GO:0006334,GO:0005634,GO:0003677,GO:0000786	-	-	PF00538	PTHR11467,PTHR11467:SF29	-	AT1G14900.1	HMGA	high mobility group A	-	-	-	-
Potri.002G094500.v3.0	557.535	2.3156	1.2114	6.377e-38	4.1880000000000006e-36	Up Regulation	Chr02	6794197	6796721	+	1123	Potri.002G094500	GO:0005992,GO:0003824	K01087	3.1.3.12	PF02358	PTHR10788,PTHR10788:SF26	-	-	-	Haloacid dehalogenase-like hydrolase (HAD) superfamily protein	-	-	-	ko00500(Starch and sucrose metabolism)
Potri.004G034100.v3.0	179.905	4.3932	2.1353	7.035e-38	4.6110000000000004e-36	Up Regulation	Chr04	2507489	2512876	-	1771	Potri.004G034100	GO:0055114,GO:0016491	K17871	1.6.5.9	PF00070	PTHR22912	-	AT4G05020.1	NDB2	NAD(P)H dehydrogenase B2	-	-	-	-
Potri.019G090900.v3.0	629.793	0.4264	-1.23	8.887e-38	5.812e-36	Down Regulation	Chr19	12194874	12195555	-	258	Potri.019G090900	-	-	-	-	PTHR36016	-	-	-	-	-	-	-	-
Potri.001G301400.v3.0	469.969	0.3928	-1.348	1.0319999999999999e-37	6.738000000000001e-36	Down Regulation	Chr01	30524332	30525741	-	1164	Potri.001G301400	GO:0005515	-	-	PF08263,PF00560,PF13855	PTHR27000,PTHR27000:SF170	-	-	-	Leucine-rich repeat (LRR) family protein	-	-	GO:0005515//protein binding;	-
Potri.015G090000.v3.0	247.981	3.4095	1.7696	1.129e-37	7.357e-36	Up Regulation	Chr15	11226518	11228083	-	1566	Potri.015G090000	GO:0055085,GO:0016020,GO:0006810,GO:0005215,GO:0006863,GO:0005345	K06901	-	PF00860	PTHR11119,PTHR11119:SF25	-	AT5G50300.1	ATAZG2,AZG2	Xanthine/uracil permease family protein	-	-	-	-
Potri.016G125500.v3.0	414.615	2.6424	1.4018	1.178e-37	7.657e-36	Up Regulation	Chr16	12861285	12863833	+	1230	Potri.016G125500	-	-	-	PF14416,PF13839	PTHR32285,PTHR32285:SF11	-	AT2G38320.1	TBL34	TRICHOME BIREFRINGENCE-LIKE 34	-	-	-	-
Potri.007G056400.v3.0	3280.19	0.598	-0.7419	1.1859999999999999e-37	7.694e-36	Nodiff	Chr07	5963870	5974392	+	3750	Potri.007G056400	GO:0007165,GO:0000155	-	2.7.13.3	PF00512,PF02518	PTHR24423,PTHR24423:SF436	KOG0519	AT2G17820.1	AHK1,ATHK1,HK1	histidine kinase 1	-	-	-	-
Potri.006G109100.v3.0	633.416	2.4204	1.2752	1.199e-37	7.761000000000001e-36	Up Regulation	Chr06	8522038	8524071	-	1002	Potri.006G109100	GO:0043565,GO:0006355,GO:0003700	-	-	PF03106	PTHR31282,PTHR31282:SF17	-	AT3G56400.1	ATWRKY70,WRKY70	WRKY DNA-binding protein 70	-	-	-	-
Potri.003G066600.v3.0	103.379	12.0446	3.5903	1.251e-37	8.085000000000001e-36	Up Regulation	Chr03	9498609	9500508	-	1530	Potri.003G066600	GO:0055114,GO:0020037,GO:0016705,GO:0005506	-	1.14.13.88	PF00067	PTHR24298,PTHR24298:SF51	KOG0156	AT5G07990.1	CYP75B1,D501,TT7	Cytochrome P450 superfamily protein	-	-	-	-
Potri.014G121000.v3.0	327.275	2.9446	1.5581	1.2689999999999999e-37	8.183e-36	Up Regulation	Chr14	9349076	9356575	+	2157	Potri.014G121000	GO:0006260,GO:0005524,GO:0003677,GO:0042555,GO:0006270,GO:0005634,GO:0003678	K02210	3.6.4.12	PF14551,PF00493	PTHR11630,PTHR11630:SF26	-	AT4G02060.2	MCM7,PRL	Minichromosome maintenance (MCM2/3/5) family protein	-	-	-	ko03030(DNA replication)
Potri.005G072600.v3.0	521.039	0.4279	-1.225	1.419e-37	9.132000000000001e-36	Down Regulation	Chr05	5290372	5293051	+	1025	Potri.005G072600	GO:0006468,GO:0004672	-	2.7.11.1	PF07714	PTHR24343,PTHR24343:SF207	KOG0198,KOG0033	AT4G33950.1	ATOST1,OST1,P44,SNRK2-6,SNRK2.6,SRK2E	Protein kinase superfamily protein	-	-	-	-
Potri.004G019700.v3.0	111.614	52.4259	5.7122	1.4949999999999999e-37	9.604e-36	Up Regulation	Chr04	1302314	1305747	-	1548	Potri.004G019700	GO:0005975,GO:0004553	K05350	3.2.1.21	PF00232	PTHR10353,PTHR10353:SF27	-	AT1G61820.1	BGLU46	beta glucosidase 46	-	-	-	ko00940(Phenylpropanoid biosynthesis);ko00500(Starch and sucrose metabolism);ko00460(Cyanoamino acid metabolism)
Potri.003G099100.v3.0	301.548	0.3025	-1.725	1.947e-37	1.248e-35	Down Regulation	Chr03	12538996	12542378	+	3021	Potri.003G099100	GO:0043531	K13457	-	PF00931	PTHR23155,PTHR23155:SF633	KOG4658	AT3G07040.1	RPM1,RPS3	NB-ARC domain-containing disease resistance protein	-	-	GO:0043531//ADP binding;	ko04626(Plant-pathogen interaction)
Potri.005G114100.v3.0	341.51	3.1258	1.6442	2.0629999999999997e-37	1.32e-35	Up Regulation	Chr05	8770549	8772396	+	1113	Potri.005G114100	-	-	-	-	PTHR28039,PTHR28039:SF2	-	-	-	Chalcone-flavanone isomerase family protein	-	-	-	-
Potri.006G166700.v3.0	171.183	4.6809	2.2268	2.193e-37	1.401e-35	Up Regulation	Chr06	17089085	17091640	+	1211	Potri.006G166700	GO:0016788	-	3.1.1.3	PF00657	PTHR22835,PTHR22835:SF157	-	-	-	GDSL-like Lipase/Acylhydrolase superfamily protein	-	-	GO:0016788//hydrolase activity, acting on ester bonds;	-
Potri.009G055900.v3.0	361.381	2.7695	1.4696	2.586e-37	1.648e-35	Up Regulation	Chr09	5926943	5932201	+	1500	Potri.009G055900	GO:0006508,GO:0004185	K16297	3.4.16.6	PF00450	PTHR11802,PTHR11802:SF66	-	AT3G63470.1	scpl40	serine carboxypeptidase-like 40	-	-	-	-
Potri.003G013700.v3.0	118.055	7.1362	2.8352	2.9059999999999998e-37	1.848e-35	Up Regulation	Chr03	1599938	1605604	+	2967	Potri.003G013700	GO:0005515	-	2.7.11.1	PF08263,PF00560,PF13855	PTHR27004,PTHR27004:SF11	KOG0472	AT1G74190.1	AtRLP15,RLP15	receptor like protein 15	-	-	GO:0005515//protein binding;	-
Potri.002G118900.v3.0	1250.16	0.5385	-0.8929	3.176e-37	2.016e-35	Nodiff	Chr02	8895768	8897543	-	801	Potri.002G118900	-	-	-	PF12697	PTHR10992,PTHR10992:SF891	KOG1454	-	-	alpha/beta-Hydrolases superfamily protein	-	-	-	-
Potri.009G082800.v3.0	884.985	2.0412	1.0294	3.5300000000000003e-37	2.236e-35	Up Regulation	Chr09	7822916	7823827	+	480	Potri.009G082800	-	-	-	PF00188	PTHR10334,PTHR10334:SF223	KOG3017	AT2G14610.1	ATPR1,PR 1,PR1	pathogenesis-related gene 1	-	-	-	-
Potri.005G194500.v3.0	2406.76	1.6848	0.7526	3.719e-37	2.352e-35	Nodiff	Chr05	21140952	21143688	+	1170	Potri.005G194500	GO:0006412,GO:0005840,GO:0005622,GO:0003735	K02925	-	PF00297	PTHR11363,PTHR11363:SF6	-	AT1G43170.2	ARP1,emb2207,RP1,RPL3A	ribosomal protein 1	-	-	-	ko03010(Ribosome)
Potri.003G110000.v3.0	4075.09	0.606	-0.7227	4.432e-37	2.7970000000000003e-35	Nodiff	Chr03	13356094	13364500	-	4254	Potri.003G110000	GO:0005515	-	2.7.11.1	PF00564	PTHR31066,PTHR31066:SF7	KOG0192	-	-	Protein kinase superfamily protein with octicosapeptide/Phox/Bem1p domain	-	-	GO:0005515//protein binding;	-
Potri.017G139600.v3.0	385.304	2.7024	1.4343	4.672e-37	2.943e-35	Up Regulation	Chr17	14757016	14763342	-	3249	Potri.017G139600	GO:0046872	-	-	PF01363,PF08381,PF00415	PTHR22870,PTHR22870:SF177	KOG1427	-	-	Regulator of chromosome condensation (RCC1) family with FYVE zinc finger domain	-	-	GO:0046872//metal ion binding;	-
Potri.002G230000.v3.0	310.496	3.0037	1.5867	4.7019999999999995e-37	2.956e-35	Up Regulation	Chr02	22098569	22103911	+	2968	Potri.002G230000	GO:0016020,GO:0004970	K05387	-	PF00497,PF13458,PF00060	PTHR18966,PTHR18966:SF190	KOG1052	AT1G05200.1	ATGLR3.4,GLR3.4,GLUR3	glutamate receptor 3.4	-	-	-	-
Potri.019G031200.v3.0	104.489	45.2529	5.4999	4.862e-37	3.051e-35	Up Regulation	Chr19	3509185	3513455	+	1493	Potri.019G031200	GO:0016787	K14641	3.6.1.5	PF01150	PTHR11782,PTHR11782:SF50	KOG1385	AT5G18280.2	APY2,ATAPY2	apyrase 2	-	-	GO:0016787//hydrolase activity;	ko00240(Pyrimidine metabolism);ko00230(Purine metabolism)
Potri.001G440300.v3.0	281.778	3.0822	1.6239	6.118e-37	3.831e-35	Up Regulation	Chr01	47215988	47222578	+	2547	Potri.001G440300	GO:0006508,GO:0004252	-	3.4.14.10	PF05922,PF00082	PTHR10795,PTHR10795:SF439	-	-	-	Subtilase family protein	-	-	-	-
Potri.001G106100.v3.0	290.901	3.0407	1.6044	6.423e-37	4.014e-35	Up Regulation	Chr01	8438189	8441060	-	1344	Potri.001G106100	GO:0003924,GO:0007017,GO:0005874	K07375	2.4.2.1	PF03953,PF00091	PTHR11588,PTHR11588:SF114	-	AT5G23860.1	TUB8	tubulin beta 8	-	-	-	ko04145(Phagosome)
Potri.005G144900.v3.0	717.703	2.6604	1.4116	6.479e-37	4.042e-35	Up Regulation	Chr05	12436106	12437898	-	627	Potri.005G144900	-	-	-	-	PTHR37209,PTHR37209:SF2	-	AT4G37450.1	AGP18,ATAGP18	arabinogalactan protein 18	-	-	-	-
Potri.005G246500.v3.0	575.193	0.4323	-1.21	6.759e-37	4.208e-35	Down Regulation	Chr05	25047573	25055471	+	1814	Potri.005G246500	GO:0006468,GO:0004672	-	2.7.12.1	PF07714	PTHR23257,PTHR23257:SF347	KOG0192	-	-	ACT-like protein tyrosine kinase family protein	-	-	-	-
Potri.002G079400.v3.0	2929.81	1.6902	0.7572	7.071e-37	4.394e-35	Nodiff	Chr02	5504715	5508265	-	1464	Potri.002G079400	-	-	-	PF01490	PTHR22950,PTHR22950:SF205	KOG1303	AT1G77380.1	AAP3,ATAAP3	amino acid permease 3	-	-	-	-
Potri.016G134600.v3.0	4312.49	0.5395	-0.8903	7.117e-37	4.414e-35	Nodiff	Chr16	13789977	13794170	-	1773	Potri.016G134600	GO:0006468,GO:0005524,GO:0004672	K08867	2.7.11.1	PF00069	PTHR13902,PTHR13902:SF68	-	AT3G51630.2	ATWNK5,WNK5,ZIK1	with no lysine (K) kinase 5	-	-	-	-
Potri.014G016500.v3.0	386.051	0.3204	-1.642	7.758e-37	4.802e-35	Down Regulation	Chr14	1580735	1582481	-	801	Potri.014G016500	-	-	-	PF12697	PTHR10992,PTHR10992:SF891	KOG1454	-	-	alpha/beta-Hydrolases superfamily protein	-	-	-	-
Potri.015G063700.v3.0	639.089	2.2068	1.1419	8.371e-37	5.172e-35	Up Regulation	Chr15	8804717	8806895	+	1074	Potri.015G063700	-	-	-	-	PTHR34468,PTHR34468:SF1	-	-	-	-	-	-	-	-
Potri.002G021600.v3.0	171.08	0.2276	-2.136	8.394e-37	5.176e-35	Down Regulation	Chr02	1304353	1309066	+	3306	Potri.002G021600	GO:0005515,GO:0016567,GO:0004842	-	6.3.2.19	PF00400,PF04564	PTHR22849,PTHR22849:SF31	KOG0645	-	-	Transducin/WD40 repeat-like superfamily protein	-	-	-	-
Potri.005G049800.v3.0	651.274	0.4621	-1.114	1.006e-36	6.191e-35	Down Regulation	Chr05	3589983	3593287	-	2181	Potri.005G049800	GO:0006468,GO:0004672	K08867	2.7.11.1	PF07714	PTHR13902,PTHR13902:SF21	-	AT3G04910.2	ATWNK1,WNK1,ZIK4	with no lysine (K) kinase 1	-	-	-	-
Potri.017G081100.v3.0	901.006	2.0301	1.0215	1.012e-36	6.216e-35	Up Regulation	Chr17	9487937	9495936	+	3756	Potri.017G081100	GO:0016887,GO:0005524,GO:0055085,GO:0042626,GO:0016021,GO:0006810	K05658	3.6.3.44	PF00005,PF00664	PTHR24221,PTHR24221:SF149	-	AT3G28860.1	ABCB19,ATABCB19,ATMDR1,ATMDR11,ATPGP19,MDR1,MDR11,PGP19	ATP binding cassette subfamily B19	-	-	-	ko02010(ABC transporters)
Potri.T021600.v3.0	198.157	0.2602	-1.942	1.043e-36	6.393e-35	Down Regulation	scaffold_29	131847	135487	+	2328	Potri.T021600	GO:0004674,GO:0048544,GO:0006468,GO:0004672	-	2.7.11.1	PF11883,PF08276,PF00954,PF01453,PF07714	PTHR27002,PTHR27002:SF97	KOG1187	-	-	S-locus lectin protein kinase family protein	-	-	-	-
Potri.005G082000.v3.0	1947.34	0.5823	-0.7802	1.065e-36	6.518e-35	Nodiff	Chr05	6040084	6045966	+	1122	Potri.005G082000	GO:0043565,GO:0006355,GO:0003700,GO:0006351	K14431	-	PF00170,PF14144	PTHR22952,PTHR22952:SF188	-	AT5G65210.3	TGA1	bZIP transcription factor family protein	-	-	-	ko04075(Plant hormone signal transduction)
Potri.001G213500.v3.0	677.628	0.4489	-1.156	1.141e-36	6.969e-35	Down Regulation	Chr01	21627593	21631017	+	1503	Potri.001G213500	GO:0008236,GO:0006508	K01285	3.4.16.2	PF05577	PTHR11010,PTHR11010:SF47	-	-	-	Serine carboxypeptidase S28 family protein	-	-	-	-
Potri.007G115500.v3.0	952.436	0.4461	-1.165	1.183e-36	7.211e-35	Down Regulation	Chr07	13692245	13694058	-	1536	Potri.007G115500	GO:0055114,GO:0020037,GO:0016705,GO:0005506	-	1.14.13.89	PF00067	PTHR24298,PTHR24298:SF116	-	AT4G37370.1	CYP81D8	cytochrome P450, family 81, subfamily D, polypeptide 8	-	-	-	-
Potri.003G214200.v3.0	2536.72	1.7043	0.7692	1.4330000000000001e-36	8.719e-35	Nodiff	Chr03	21168881	21185185	+	6018	Potri.003G214200	GO:0016020,GO:0006075,GO:0003843,GO:0000148	K11000	2.4.1.34	PF04652,PF14288,PF02364	PTHR12741,PTHR12741:SF21	-	AT5G13000.1	ATGSL12,gsl12	glucan synthase-like 12	-	-	-	-
Potri.018G094200.v3.0	851.403	2.0312	1.0223	1.455e-36	8.837e-35	Up Regulation	Chr18	12307069	12312453	+	1675	Potri.018G094200	GO:0008152,GO:0003824	K01904	6.2.1.12	PF00501	PTHR24096,PTHR24096:SF149	-	AT3G21240.1	4CL2,AT4CL2	4-coumarate:CoA ligase 2	-	-	-	ko00940(Phenylpropanoid biosynthesis);ko00130(Ubiquinone and other terpenoid-quinone biosynthesis)
Potri.002G034000.v3.0	821.387	2.0544	1.0387	1.684e-36	1.021e-34	Up Regulation	Chr02	2192530	2195753	-	1119	Potri.002G034000	-	-	2.7.1.20	PF00294	PTHR10584,PTHR10584:SF153	KOG2854	-	-	pfkB-like carbohydrate kinase family protein	-	-	-	-
Potri.004G145800.v3.0	828.449	2.0777	1.055	1.696e-36	1.0260000000000001e-34	Up Regulation	Chr04	16901002	16915436	-	9105	Potri.004G145800	GO:0008017,GO:0007018,GO:0005524,GO:0003777,GO:0005871	K10400	3.6.4.4	PF12711,PF00225	PTHR24115,PTHR24115:SF506	KOG0242,KOG0243	AT3G19050.1	POK2	phragmoplast orienting kinesin 2	-	-	-	-
Potri.001G133800.v3.0	841.776	2.0725	1.0514	2.2640000000000002e-36	1.368e-34	Up Regulation	Chr01	10755520	10762863	+	2448	Potri.001G133800	GO:0016020	-	-	PF14703,PF13967,PF02714	PTHR13018,PTHR13018:SF47	-	-	-	early-responsive to dehydration stress protein (ERD4)	-	GO:0016020//membrane;	-	-
Potri.015G039200.v3.0	1235.13	1.9224	0.9429	2.285e-36	1.377e-34	Nodiff	Chr15	3592986	3594214	+	747	Potri.015G039200	-	-	-	PF00314	PTHR31048,PTHR31048:SF1	-	-	-	Pathogenesis-related thaumatin superfamily protein	-	-	-	-
Potri.008G200100.v3.0	3311.83	0.6018	-0.7327	2.459e-36	1.48e-34	Nodiff	Chr08	14031284	14036326	-	1324	Potri.008G200100	GO:0006807,GO:0006542,GO:0004356	K01915	6.3.1.2	PF03951	PTHR20852,PTHR20852:SF53	-	AT5G35630.2	ATGSL1,GLN2,GS2	glutamine synthetase 2	-	-	-	ko00910(Nitrogen metabolism);ko00630(Glyoxylate and dicarboxylate metabolism);ko00250(Alanine, aspartate and glutamate metabolism);ko00220(Arginine biosynthesis)
Potri.006G255100.v3.0	546.332	0.4331	-1.207	2.466e-36	1.481e-34	Down Regulation	Chr06	25995342	26000354	-	1953	Potri.006G255100	GO:0005515	-	2.7.11.1	PF00560,PF11721	PTHR27006,PTHR27006:SF9	KOG4579,KOG0531	-	-	Leucine-rich repeat transmembrane protein kinase	-	-	GO:0005515//protein binding;	-
Potri.007G084700.v3.0	913.805	0.4942	-1.017	2.577e-36	1.545e-34	Down Regulation	Chr07	11032227	11034155	-	1482	Potri.007G084700	GO:0055114,GO:0020037,GO:0016705,GO:0005506	K07408	1.14.13.21	PF00067	PTHR24298,PTHR24298:SF105	-	AT5G07990.1	CYP75B1,D501,TT7	Cytochrome P450 superfamily protein	-	-	-	ko00380(Tryptophan metabolism)
Potri.004G131600.v3.0	434.979	2.5485	1.3497	3.0990000000000004e-36	1.854e-34	Up Regulation	Chr04	14789946	14795463	+	2289	Potri.004G131600	GO:0006260,GO:0005524,GO:0003677	K02541	3.6.4.12	PF14551,PF00493	PTHR11630	-	AT5G46280.1	MCM3	Minichromosome maintenance (MCM2/3/5) family protein	-	-	-	ko03030(DNA replication)
Potri.002G249200.v3.0	299.536	3.0376	1.6029	3.2850000000000004e-36	1.9620000000000002e-34	Up Regulation	Chr02	23978305	23979324	+	765	Potri.002G249200	-	-	-	PF04526	PTHR23130,PTHR23130:SF91	-	AT3G07390.1	AIR12	auxin-responsive family protein	-	-	-	-
Potri.001G447500.v3.0	373.95	0.3744	-1.417	3.3560000000000004e-36	2.001e-34	Down Regulation	Chr01	48083686	48085596	+	1398	Potri.001G447500	GO:0016747	-	2.3.1.196	PF02458	PTHR31642,PTHR31642:SF9	-	-	-	HXXXD-type acyl-transferase family protein	-	-	GO:0016747//acyltransferase activity, transferring groups other than amino-acyl groups;	-
Potri.003G126800.v3.0	131.552	5.694	2.5094	3.41e-36	2.029e-34	Up Regulation	Chr03	14760652	14762710	-	1335	Potri.003G126800	GO:0003924,GO:0007017,GO:0005874	K07375	2.4.2.1	PF03953,PF00091	PTHR11588,PTHR11588:SF124	-	AT5G12250.1	TUB6	beta-6 tubulin	-	-	-	ko04145(Phagosome)
Potri.001G252900.v3.0	410.538	2.6483	1.405	3.657e-36	2.172e-34	Up Regulation	Chr01	26264675	26267301	-	1209	Potri.001G252900	GO:0006629,GO:0055114,GO:0016717	K10257	-	PF00487,PF11960	PTHR32100,PTHR32100:SF20	-	AT5G05580.1	FAD8	fatty acid desaturase 8	-	-	-	-
Potri.012G116200.v3.0	500.611	2.4101	1.2691	3.8660000000000005e-36	2.292e-34	Up Regulation	Chr12	13668933	13676485	-	1927	Potri.012G116200	-	-	-	PF05879	PTHR11649,PTHR11649:SF65	KOG2203	-	-	Root hair defective 3 GTP-binding protein (RHD3)	-	-	-	-
Potri.011G155600.v3.0	382.032	2.6561	1.4093	3.995e-36	2.364e-34	Up Regulation	Chr11	17378658	17380636	+	1449	Potri.011G155600	GO:0055114,GO:0020037,GO:0016705,GO:0005506	-	-	PF00067	PTHR24286,PTHR24286:SF88	KOG0157	AT5G36110.1	CYP716A1	cytochrome P450, family 716, subfamily A, polypeptide 1	-	-	-	-
Potri.006G152000.v3.0	259.95	3.2311	1.692	4.596e-36	2.7150000000000003e-34	Up Regulation	Chr06	13329896	13340315	-	3153	Potri.006G152000	GO:0006468,GO:0004672	-	2.7.11.1	PF07714	PTHR27001,PTHR27001:SF26	KOG1187	-	-	Protein kinase superfamily protein	-	-	-	-
Potri.003G075700.v3.0	1429.35	0.5564	-0.8459	4.983e-36	2.939e-34	Nodiff	Chr03	10419989	10429079	+	3027	Potri.003G075700	GO:0046872,GO:0030001,GO:0000166	K17686	3.6.3.54	PF12710,PF00403,PF00122	PTHR24093,PTHR24093:SF360	-	AT5G44790.1	HMA7,RAN1	copper-exporting ATPase / responsive-to-antagonist 1 / copper-transporting ATPase (RAN1)	-	-	-	ko04016(MAPK signaling pathway - plant)
Potri.006G081200.v3.0	278.455	3.0421	1.6051	5.4030000000000005e-36	3.18e-34	Up Regulation	Chr06	6125904	6127989	+	1755	Potri.006G081200	GO:0005515	-	-	PF08263,PF13855	PTHR32093,PTHR32093:SF23	-	AT1G62440.1	LRX2	leucine-rich repeat/extensin 2	-	-	GO:0005515//protein binding;	-
Potri.007G071100.v3.0	2663.32	1.7132	0.7767	6.648000000000001e-36	3.9060000000000005e-34	Nodiff	Chr07	9325813	9331609	+	1773	Potri.007G071100	GO:0003676	K11294	-	PF00076	PTHR24012,PTHR24012:SF497	KOG0106,KOG0131	AT1G48920.1	ATNUC-L1,NUC-L1,PARL1	nucleolin like 1	-	-	GO:0003676//nucleic acid binding;	-
Potri.008G212500.v3.0	2048.82	0.5107	-0.9694	6.678e-36	3.9170000000000005e-34	Nodiff	Chr08	16705433	16706461	-	477	Potri.008G212500	GO:0009607,GO:0006952	-	-	PF00407	PTHR31213,PTHR31213:SF11	-	AT1G24020.2	MLP423	MLP-like protein 423	-	-	-	-
Potri.004G084800.v3.0	1574.45	1.7824	0.8338	6.745000000000001e-36	3.9490000000000004e-34	Nodiff	Chr04	7006451	7011295	+	1545	Potri.004G084800	GO:0008235,GO:0006508,GO:0004177	K01265	3.4.11.18	PF00557	PTHR10804,PTHR10804:SF9	-	AT3G59990.3	MAP2B	methionine aminopeptidase 2B	-	-	-	-
Potri.005G040700.v3.0	333.672	3.0772	1.6216	7.338e-36	4.2880000000000005e-34	Up Regulation	Chr05	2991066	2991895	+	429	Potri.005G040700	GO:0003677	K11251	-	PF00125,PF16211	PTHR23430	KOG1756	AT1G54690.1	G-H2AX,GAMMA-H2AX,H2AXB,HTA3	gamma histone variant H2AX	-	-	GO:0003677//DNA binding;	-
Potri.004G167000.v3.0	94.7957	35.2057	5.1377	7.517000000000001e-36	4.3850000000000005e-34	Up Regulation	Chr04	18672434	18673602	-	930	Potri.004G167000	GO:0016020,GO:0006810,GO:0005215	K09872	-	PF00230	PTHR19139,PTHR19139:SF162	KOG0223	AT3G61430.1	ATPIP1,PIP1,PIP1;1,PIP1A	plasma membrane intrinsic protein 1A	-	-	-	-
Potri.014G162800.v3.0	3606.58	0.5402	-0.8883	8.291000000000001e-36	4.823e-34	Nodiff	Chr14	12840455	12841923	-	519	Potri.014G162800	-	-	-	-	-	-	-	-	-	-	-	-	-
Potri.001G068200.v3.0	3260.96	0.6	-0.737	8.297e-36	4.823e-34	Nodiff	Chr01	5438575	5442086	+	1323	Potri.001G068200	GO:0005975	K00616	2.2.1.2	PF00923	PTHR10683,PTHR10683:SF6	KOG2772	-	-	Aldolase-type TIM barrel family protein	GO:0005975//carbohydrate metabolic process;	-	-	ko00030(Pentose phosphate pathway)
Potri.001G240900.v3.0	567.583	2.2675	1.1811	9.042000000000001e-36	5.2460000000000005e-34	Up Regulation	Chr01	25187951	25190739	-	789	Potri.001G240900	-	-	-	PF03330,PF01357	PTHR31867,PTHR31867:SF9	-	AT2G39700.1	ATEXP4,ATEXPA4,ATHEXP ALPHA 1.6,EXPA4	expansin A4	-	-	-	-
Potri.006G145100.v3.0	1091.48	0.5188	-0.9468	9.768e-36	5.657000000000001e-34	Nodiff	Chr06	12327710	12333465	+	1036	Potri.006G145100	GO:0006355,GO:0003700	K08064	-	PF02045	PTHR12632,PTHR12632:SF8	KOG1561	AT1G72830.1	ATHAP2C,HAP2C,NF-YA3	nuclear factor Y, subunit A3	-	-	-	-
Potri.013G095500.v3.0	311.53	2.8949	1.5335	1.075e-35	6.212e-34	Up Regulation	Chr13	10293919	10304711	-	3063	Potri.013G095500	GO:0016157,GO:0005985	K00696	2.4.1.14	PF00862,PF05116,PF00534	PTHR12526,PTHR12526:SF358	KOG0853	AT4G10120.1	ATSPS4F	Sucrose-phosphate synthase family protein	-	-	-	ko00500(Starch and sucrose metabolism)
Potri.004G212900.v3.0	106.322	8.0291	3.0052	1.142e-35	6.59e-34	Up Regulation	Chr04	22076503	22077319	+	264	Potri.004G212900	-	-	-	-	PTHR36040,PTHR36040:SF2	-	-	-	Putative membrane lipoprotein	-	-	-	-
Potri.010G078400.v3.0	602.558	2.5057	1.3252	1.217e-35	7.012e-34	Up Regulation	Chr10	10350422	10352408	+	681	Potri.010G078400	GO:0006355,GO:0005634	K14484	-	PF02309	PTHR31734,PTHR31734:SF11	-	AT5G43700.1	ATAUX2-11,IAA4	AUX/IAA transcriptional regulator family protein	-	-	-	ko04075(Plant hormone signal transduction)
Potri.014G096900.v3.0	242.626	3.2889	1.7176	1.237e-35	7.109999999999999e-34	Up Regulation	Chr14	7576906	7577799	+	411	Potri.014G096900	GO:0003677,GO:0000786	K11253	-	PF00125	PTHR11426	KOG1745	-	-	Histone superfamily protein	-	-	-	-
Potri.016G113300.v3.0	268.15	3.484	1.8007	1.24e-35	7.117e-34	Up Regulation	Chr16	11696553	11698374	-	1057	Potri.016G113300	GO:0016020,GO:0006810,GO:0005215	K09872	-	PF00230	PTHR19139,PTHR19139:SF169	KOG0223	AT4G00430.1	PIP1;4,PIP1E,TMP-C	plasma membrane intrinsic protein 1;4	-	-	-	-
Potri.004G096000.v3.0	114.372	7.747	2.9536	1.354e-35	7.759000000000001e-34	Up Regulation	Chr04	8252603	8253488	+	282	Potri.004G096000	-	-	-	PF14368	PTHR33214,PTHR33214:SF6	-	-	-	Bifunctional inhibitor/lipid-transfer protein/seed storage 2S albumin superfamily protein	-	-	-	-
Potri.004G073500.v3.0	1293.91	2.3134	1.21	1.578e-35	9.025e-34	Up Regulation	Chr04	6141125	6143314	+	549	Potri.004G073500	-	K02947	-	PF03501	PTHR12146,PTHR12146:SF7	-	-	-	RNA binding Plectin/S10 domain-containing protein	-	-	-	ko03010(Ribosome)
Potri.003G072700.v3.0	774.392	2.2942	1.198	1.584e-35	9.042e-34	Up Regulation	Chr03	10154792	10158097	-	1767	Potri.003G072700	GO:0004857,GO:0042545,GO:0030599,GO:0005618	-	3.1.1.11	PF04043,PF01095	PTHR31707,PTHR31707:SF42	-	AT1G53840.1	ATPME1,PME1	pectin methylesterase 1	-	-	-	-
Potri.005G115600.v3.0	354.648	3.0073	1.5885	1.763e-35	1.0049999999999999e-33	Up Regulation	Chr05	8919987	8920752	+	519	Potri.005G115600	-	K11254	-	PF15511	PTHR10484	KOG3467	-	-	Histone superfamily protein	-	-	-	-
Potri.004G000300.v3.0	168.659	4.445	2.1522	1.854e-35	1.055e-33	Up Regulation	Chr04	59636	61673	-	1665	Potri.004G000300	GO:0008152,GO:0003824	-	-	PF13193,PF00501	PTHR24095,PTHR24095:SF177	-	-	-	AMP-dependent synthetase and ligase family protein	-	-	-	-
Potri.001G239200.v3.0	811.804	0.4845	-1.046	1.991e-35	1.131e-33	Down Regulation	Chr01	25027874	25029798	-	966	Potri.001G239200	-	-	-	PF01417	PTHR12276,PTHR12276:SF10	-	-	-	ENTH/VHS family protein	-	-	-	-
Potri.001G470800.v3.0	262.053	3.3427	1.741	1.997e-35	1.133e-33	Up Regulation	Chr01	50241046	50242805	+	660	Potri.001G470800	-	-	-	-	PTHR33287,PTHR33287:SF3	-	-	-	-	-	-	-	-
Potri.010G064000.v3.0	268.781	0.314	-1.671	2.266e-35	1.2829999999999999e-33	Down Regulation	Chr10	9157054	9158638	-	786	Potri.010G064000	-	K09422	-	PF00249	PTHR10641,PTHR10641:SF456	KOG0048	AT4G13480.1	AtMYB79,MYB79	myb domain protein 79	-	-	-	-
Potri.009G079500.v3.0	354.663	2.9616	1.5664	2.467e-35	1.3939999999999999e-33	Up Regulation	Chr09	7612114	7618013	-	2298	Potri.009G079500	GO:0055085	-	-	PF03169	PTHR22601,PTHR22601:SF11	-	AT5G64410.1	ATOPT4,OPT4	oligopeptide transporter 4	GO:0055085//transmembrane transport;	-	-	-
Potri.004G101700.v3.0	4198.84	1.5891	0.6682	2.665e-35	1.503e-33	Nodiff	Chr04	8913739	8917756	+	891	Potri.004G101700	GO:0019904	K06630	-	PF00244	PTHR18860,PTHR18860:SF36	KOG0841	AT3G02520.1	GF14 NU,GRF7	general regulatory factor 7	-	-	GO:0019904//protein domain specific binding;	-
Potri.008G073300.v3.0	1235.54	1.8944	0.9218	3.548e-35	1.998e-33	Nodiff	Chr08	4550285	4553216	+	1314	Potri.008G073300	-	-	-	PF14416,PF13839	PTHR32285,PTHR32285:SF62	-	AT2G40320.1	TBL33	TRICHOME BIREFRINGENCE-LIKE 33	-	-	-	-
Potri.015G120200.v3.0	240.579	3.3847	1.759	4.6720000000000003e-35	2.626e-33	Up Regulation	Chr15	13504131	13505499	+	534	Potri.015G120200	-	-	-	PF14299	PTHR32278,PTHR32278:SF8	-	AT1G10155.1	ATPP2-A10,PP2-A10	phloem protein 2-A10	-	-	-	-
Potri.001G070500.v3.0	478.021	2.6871	1.4261	5.41e-35	3.0359999999999998e-33	Up Regulation	Chr01	5615322	5621391	+	2826	Potri.001G070500	GO:0042555,GO:0006270,GO:0005634,GO:0005524,GO:0003678,GO:0003677,GO:0006260	K02540	3.6.4.12	PF12619,PF14551,PF00493	PTHR11630,PTHR11630:SF44	-	AT1G44900.1	ATMCM2,MCM2	minichromosome maintenance (MCM2/3/5) family protein	-	-	-	ko03030(DNA replication)
Potri.010G013400.v3.0	24597	0.6663	-0.5857	5.56e-35	3.1139999999999995e-33	Nodiff	Chr10	1694922	1696718	+	507	Potri.010G013400	-	-	-	PF00838	PTHR11991	KOG1727	AT3G16640.1	TCTP	translationally controlled tumor protein	-	-	-	-
Potri.004G098300.v3.0	183.526	4.2829	2.0986	7.014e-35	3.922e-33	Up Regulation	Chr04	8488564	8494469	-	2937	Potri.004G098300	-	-	-	PF14383	PTHR21726,PTHR21726:SF35	-	-	-	-	-	-	-	-
Potri.002G249300.v3.0	2861.93	1.7607	0.8161	7.323e-35	4.088e-33	Nodiff	Chr02	23985806	23988116	+	1350	Potri.002G249300	GO:0016021	-	-	PF04526	PTHR23130,PTHR23130:SF95	KOG4293	-	-	Auxin-responsive family protein	-	GO:0016021//integral component of membrane;	-	-
Potri.016G089500.v3.0	3628.93	1.6102	0.6873	9.713e-35	5.4119999999999996e-33	Nodiff	Chr16	7248573	7250532	+	858	Potri.016G089500	GO:0016020,GO:0006810,GO:0005215	K09872	-	PF00230	PTHR19139,PTHR19139:SF167	KOG0223	AT2G37170.1	PIP2;2,PIP2B	plasma membrane intrinsic protein 2	-	-	-	-
Potri.002G250900.v3.0	736.516	2.1134	1.0796	1.0530000000000001e-34	5.86e-33	Up Regulation	Chr02	24088688	24090820	-	288	Potri.002G250900	-	-	-	-	-	-	-	-	-	-	-	-	-
Potri.005G247700.v3.0	688.994	2.2045	1.1404	1.114e-34	6.187999999999999e-33	Up Regulation	Chr05	25134579	25140061	-	1647	Potri.005G247700	GO:0055114,GO:0016491,GO:0005507	-	1.10.3.3	PF07731,PF07732,PF00394	PTHR11709,PTHR11709:SF90	-	AT1G76160.1	sks5	SKU5 similar 5	-	-	-	-
Potri.004G020100.v3.0	539.977	2.3157	1.2114	1.1260000000000001e-34	6.243e-33	Up Regulation	Chr04	1351318	1352421	-	528	Potri.004G020100	GO:0009607,GO:0006952	-	-	PF00407	PTHR31338,PTHR31338:SF16	-	-	-	Polyketide cyclase/dehydrase and lipid transport superfamily protein	-	-	-	-
Potri.006G228200.v3.0	762.966	2.0488	1.0347	1.185e-34	6.557e-33	Up Regulation	Chr06	23930645	23932849	+	1347	Potri.006G228200	GO:0006629	K13076	1.14.19.3,1.14.19.4	PF00173,PF00487	PTHR19353,PTHR19353:SF28	KOG4232	-	-	Fatty acid/sphingolipid desaturase	GO:0006629//lipid metabolic process;	-	-	-
Potri.018G032900.v3.0	127.476	5.7223	2.5166	1.7880000000000002e-34	9.881e-33	Up Regulation	Chr18	2557143	2564759	+	4353	Potri.018G032900	GO:0016887,GO:0005524,GO:0016020	-	3.6.3.17	PF08370,PF00005,PF01061	PTHR19241,PTHR19241:SF274	-	AT1G15520.1	ABCG40,ATABCG40,ATPDR12,PDR12	pleiotropic drug resistance 12	-	-	-	-
Potri.001G130800.v3.0	1014.34	0.5252	-0.9289	1.919e-34	1.0580000000000001e-32	Nodiff	Chr01	10537385	10543071	+	1715	Potri.001G130800	-	-	-	-	PTHR36890	-	-	-	-	-	-	-	-
Potri.008G116500.v3.0	1394.02	1.8765	0.908	1.981e-34	1.0910000000000001e-32	Nodiff	Chr08	7464575	7466763	-	1091	Potri.008G116500	GO:0050662,GO:0003824	K13081	1.17.1.3	PF01370	PTHR10366,PTHR10366:SF403	-	-	-	NmrA-like negative transcriptional regulator family protein	-	-	-	ko00941(Flavonoid biosynthesis)
Potri.012G130900.v3.0	84.2632	23.1526	4.5331	2.262e-34	1.244e-32	Up Regulation	Chr12	14758347	14760142	+	609	Potri.012G130900	-	-	-	PF06232	PTHR31718,PTHR31718:SF8	-	-	-	Embryo-specific protein 3, (ATS3)	-	-	-	-
Potri.T011100.v3.0	506.495	2.325	1.2172	2.4520000000000003e-34	1.345e-32	Up Regulation	scaffold_25	66462	69721	+	1818	Potri.T011100	-	-	-	PF03765,PF00650	PTHR23324,PTHR23324:SF48	KOG1471	-	-	Sec14p-like phosphatidylinositol transfer family protein	-	-	-	-
Potri.T099300.v3.0	135.599	5.3716	2.4253	2.556e-34	1.4e-32	Up Regulation	scaffold_141	12972	14313	+	984	Potri.T099300	GO:0055114,GO:0020037,GO:0006979,GO:0004601	K00430	1.11.1.7	PF00141	PTHR31235,PTHR31235:SF17	-	-	-	Peroxidase superfamily protein	-	-	-	ko00940(Phenylpropanoid biosynthesis)
Potri.002G193700.v3.0	297.476	0.3378	-1.566	3.251e-34	1.7780000000000001e-32	Down Regulation	Chr02	15483531	15487208	-	2601	Potri.002G193700	-	K06611	2.4.1.67	PF05691	PTHR31268,PTHR31268:SF8	-	AT4G01970.1	AtSTS,STS	stachyose synthase	-	-	-	ko00052(Galactose metabolism)
Potri.T162600.v3.0	317.751	3.1125	1.6381	3.6210000000000004e-34	1.977e-32	Up Regulation	scaffold_766	9122	9824	-	267	Potri.T162600	-	-	-	PF12609	PTHR33090	-	-	-	Wound-responsive family protein	-	-	-	-
Potri.018G106000.v3.0	234.631	0.2951	-1.761	4.004e-34	2.1820000000000002e-32	Down Regulation	Chr18	13277594	13278268	-	675	Potri.018G106000	-	-	-	PF01988	PTHR31851,PTHR31851:SF15	KOG4473	-	-	Vacuolar iron transporter (VIT) family protein	-	-	-	-
Potri.018G083700.v3.0	2480.89	1.6616	0.7326	4.575e-34	2.489e-32	Nodiff	Chr18	11057827	11061509	-	1242	Potri.018G083700	-	-	-	-	PTHR16223,PTHR16223:SF53	-	-	-	basic helix-loop-helix (bHLH) DNA-binding superfamily protein	-	-	-	-
Potri.018G059800.v3.0	634.872	0.454	-1.139	5.11e-34	2.776e-32	Down Regulation	Chr18	6497507	6499236	-	1029	Potri.018G059800	GO:0003824,GO:0006470,GO:0004722	-	3.1.3.16	PF00481	PTHR13832,PTHR13832:SF315	KOG0698	-	-	Protein phosphatase 2C family protein	-	-	-	-
Potri.010G160200.v3.0	180.005	0.2557	-1.968	6.158e-34	3.339e-32	Down Regulation	Chr10	16616169	16622716	-	3042	Potri.010G160200	GO:0008184,GO:0005975	K00688	2.4.1.1	PF00343	PTHR11468,PTHR11468:SF14	-	AT3G46970.1	ATPHS2,PHS2	Glycosyl transferase, family 35	-	-	-	ko00500(Starch and sucrose metabolism)
Potri.004G086000.v3.0	147.734	4.6388	2.2137	6.7080000000000005e-34	3.632e-32	Up Regulation	Chr04	7144357	7146203	+	943	Potri.004G086000	-	-	-	PF01657	PTHR32080,PTHR32080:SF5	-	AT5G37660.2	PDLP7	plasmodesmata-located protein 7	-	-	-	-
Potri.001G309900.v3.0	501.414	0.3847	-1.378	7.195000000000001e-34	3.889e-32	Down Regulation	Chr01	31374765	31375515	+	582	Potri.001G309900	GO:0004866	-	-	PF00197	PTHR33107,PTHR33107:SF4	-	-	-	Kunitz family trypsin and protease inhibitor protein	-	-	GO:0004866//endopeptidase inhibitor activity;	-
Potri.012G070900.v3.0	6240.62	0.6308	-0.6647	9.098e-34	4.909e-32	Nodiff	Chr12	9533095	9535680	+	996	Potri.012G070900	GO:0043565,GO:0006355,GO:0003700,GO:0003677	-	-	PF02183,PF00046	PTHR24326,PTHR24326:SF149	KOG0483	AT3G01470.1	ATHB-1,ATHB1,HAT5,HB-1,HD-ZIP-1	homeobox 1	-	-	-	-
Potri.017G015700.v3.0	567.173	2.4709	1.305	9.375e-34	5.050000000000001e-32	Up Regulation	Chr17	1337243	1338828	-	1122	Potri.017G015700	-	-	-	-	PTHR35274,PTHR35274:SF1	-	-	-	-	-	-	-	-
Potri.001G092200.v3.0	218.8	3.8136	1.9312	1.081e-33	5.816e-32	Up Regulation	Chr01	7243597	7248494	-	1943	Potri.001G092200	GO:0030246,GO:0005975,GO:0004553	-	3.2.1.4	PF09478,PF00759	PTHR22298,PTHR22298:SF19	-	AT1G64390.1	AtGH9C2,GH9C2	glycosyl hydrolase 9C2	-	-	-	-
Potri.010G167200.v3.0	1016.91	2.0195	1.014	1.3269999999999999e-33	7.125e-32	Up Regulation	Chr10	17010039	17012320	+	810	Potri.010G167200	-	-	-	PF03330,PF01357	PTHR31867	-	AT1G69530.2	AT-EXP1,ATEXP1,ATEXPA1,ATHEXP ALPHA 1.2,EXP1,EXPA1	expansin A1	-	-	-	-
Potri.010G179300.v3.0	210.204	3.449	1.7862	1.347e-33	7.221e-32	Up Regulation	Chr10	17809228	17810726	+	732	Potri.010G179300	-	-	-	-	PTHR34124,PTHR34124:SF2	-	-	-	-	-	-	-	-
Potri.016G079600.v3.0	479.151	2.3873	1.2554	1.4800000000000001e-33	7.921e-32	Up Regulation	Chr16	6100298	6103589	-	843	Potri.016G079600	-	K01674	4.2.1.1	PF00194	PTHR18952	KOG0382	AT3G52720.1	ACA1,ATACA1,CAH1	alpha carbonic anhydrase 1	-	-	-	ko00910(Nitrogen metabolism)
Potri.005G251400.v3.0	237.477	3.2932	1.7195	1.514e-33	8.088e-32	Up Regulation	Chr05	25349416	25352934	-	1341	Potri.005G251400	GO:0005634	K05868	-	PF00134	PTHR10177,PTHR10177:SF250	KOG0653	AT1G76310.1	CYCB2;4	CYCLIN B2;4	-	GO:0005634//nucleus;	-	-
Potri.013G148100.v3.0	188.631	3.9656	1.9875	1.709e-33	9.114e-32	Up Regulation	Chr13	15256810	15257554	-	270	Potri.013G148100	-	-	-	PF12609	PTHR33090	-	-	-	Wound-responsive family protein	-	-	-	-
Potri.014G074200.v3.0	127.911	5.6999	2.5109	1.9600000000000002e-33	1.044e-31	Up Regulation	Chr14	5981432	5991337	-	889	Potri.014G074200	GO:0046983,GO:0003677	-	-	PF00319	PTHR11945,PTHR11945:SF222	KOG0014	AT2G45660.1	AGL20,ATSOC1,SOC1	AGAMOUS-like 20	-	-	-	-
Potri.006G179300.v3.0	129.901	5.2797	2.4005	2.0309999999999998e-33	1.0800000000000001e-31	Up Regulation	Chr06	19327697	19329076	+	501	Potri.006G179300	-	-	-	PF03330	PTHR22595,PTHR22595:SF33	-	AT2G18660.1	PNP-A	plant natriuretic peptide A	-	-	-	-
Potri.006G222200.v3.0	1059.73	1.8846	0.9143	2.143e-33	1.1370000000000001e-31	Nodiff	Chr06	23472015	23475138	+	1100	Potri.006G222200	-	K18787	2.5.1.79	PF01564	PTHR11558,PTHR11558:SF30	KOG1562	AT5G19530.1	ACL5	S-adenosyl-L-methionine-dependent methyltransferases superfamily protein	-	-	-	-
Potri.009G159200.v3.0	9931.18	0.5813	-0.7827	2.368e-33	1.255e-31	Nodiff	Chr09	12312814	12316408	-	1896	Potri.009G159200	-	K14514	-	PF04873	PTHR33305,PTHR33305:SF1	-	AT3G20770.1	AtEIN3,EIN3	Ethylene insensitive 3 family protein	-	-	-	ko04075(Plant hormone signal transduction);ko04016(MAPK signaling pathway - plant)
Potri.003G061800.v3.0	1193.66	0.5554	-0.8483	2.4e-33	1.27e-31	Nodiff	Chr03	8943911	8948037	-	1054	Potri.003G061800	GO:0036361,GO:0006807	-	5.1.1.13	PF01177	PTHR21198,PTHR21198:SF7	-	-	-	aspartate-glutamate racemase family	-	-	-	-
Potri.005G052400.v3.0	2324.52	0.6082	-0.7173	3.05e-33	1.6110000000000001e-31	Nodiff	Chr05	3736934	3741416	-	1168	Potri.005G052400	-	-	1.1.1.317	PF00248	PTHR11732,PTHR11732:SF253	KOG1575	AT1G60710.1	ATB2	NAD(P)-linked oxidoreductase superfamily protein	-	-	-	-
Potri.008G043100.v3.0	3337.93	1.683	0.751	3.348e-33	1.7650000000000001e-31	Nodiff	Chr08	2460784	2463514	-	1350	Potri.008G043100	GO:0005525	K03231	3.6.5.3	PF03144,PF03143,PF00009	PTHR23115,PTHR23115:SF157	-	-	-	GTP binding Elongation factor Tu family protein	-	-	GO:0005525//GTP binding;	ko03013(Nucleocytoplasmic transport)
Potri.002G094100.v3.0	3342.05	0.6018	-0.7327	3.758e-33	1.978e-31	Nodiff	Chr02	6744276	6749039	+	1639	Potri.002G094100	GO:0005515	-	-	PF00400	PTHR22847,PTHR22847:SF453	-	-	-	Transducin/WD40 repeat-like superfamily protein	-	-	GO:0005515//protein binding;	-
Potri.009G084400.v3.0	218.545	3.4193	1.7737	4.1239999999999996e-33	2.167e-31	Up Regulation	Chr09	7907741	7911472	+	2580	Potri.009G084400	-	-	-	-	PTHR34775,PTHR34775:SF3	-	-	-	-	-	-	-	-
Potri.015G105100.v3.0	11647	0.6562	-0.6077	4.511e-33	2.3670000000000003e-31	Nodiff	Chr15	12301805	12308877	-	2822	Potri.015G105100	GO:0005515,GO:0016887,GO:0005524,GO:0019538	K03696	-	PF02151,PF07728,PF00004,PF10431,PF02861	PTHR11638,PTHR11638:SF119	-	AT5G50920.1	ATHSP93-V,CLPC,CLPC1,DCA1,HSP93-V	CLPC homologue 1	-	-	-	-
Potri.010G150500.v3.0	2590.5	3.9835	1.994	4.749e-33	2.488e-31	Up Regulation	Chr10	15918247	15919226	+	327	Potri.010G150500	-	-	-	PF07876	PTHR33178	-	AT3G17210.1	ATHS1,HS1	heat stable protein 1	-	-	-	-
Potri.006G047300.v3.0	2083.73	0.5806	-0.7843	5.015e-33	2.6230000000000003e-31	Nodiff	Chr06	3362926	3365289	+	867	Potri.006G047300	GO:0005509	K13448	-	PF13202,PF13405	PTHR10183	KOG0037	-	-	Calcium-binding EF-hand family protein	-	-	GO:0005509//calcium ion binding;	ko04626(Plant-pathogen interaction)
Potri.010G196900.v3.0	103.395	0.1332	-2.908	5.5229999999999994e-33	2.8840000000000003e-31	Down Regulation	Chr10	19000487	19004611	-	2067	Potri.010G196900	GO:0006508,GO:0004252	-	3.4.21.25	PF05922,PF00082	PTHR10795,PTHR10795:SF348	-	-	-	subtilase family protein	-	-	-	-
Potri.019G128600.v3.0	5298.64	0.6415	-0.6405	5.6489999999999996e-33	2.945e-31	Nodiff	Chr19	15496723	15502148	-	1862	Potri.019G128600	GO:0006468,GO:0005524,GO:0004672	K08867	2.7.11.1	PF00069	PTHR13902,PTHR13902:SF49	-	AT5G58350.1	WNK4,ZIK2	with no lysine (K) kinase 4	-	-	-	-
Potri.017G058400.v3.0	2577.53	0.5914	-0.7579	5.707e-33	2.9700000000000003e-31	Nodiff	Chr17	5325818	5327711	+	595	Potri.017G058400	-	-	-	PF00226	PTHR24078,PTHR24078:SF222	-	AT4G13830.2	J20	DNAJ-like 20	-	-	-	-
Potri.004G043500.v3.0	607.327	2.1517	1.1055	5.9979999999999995e-33	3.1170000000000004e-31	Up Regulation	Chr04	3291319	3296595	-	2778	Potri.004G043500	-	K10581	6.3.2.19	PF00179	PTHR24067,PTHR24067:SF97	KOG0895	AT2G33770.1	ATUBC24,PHO2,UBC24	phosphate 2	-	-	-	ko04120(Ubiquitin mediated proteolysis)
Potri.018G075000.v3.0	9329.41	0.6663	-0.5857	6.216e-33	3.225e-31	Nodiff	Chr18	9996816	10002585	+	1288	Potri.018G075000	GO:0055114,GO:0016491,GO:0008152	K12355	1.2.1.3	PF00171	PTHR11699,PTHR11699:SF182	-	AT3G24503.1	ALDH1A,ALDH2C4,REF1	aldehyde dehydrogenase 2C4	-	-	-	ko00940(Phenylpropanoid biosynthesis)
Potri.014G074600.v3.0	438.71	2.5088	1.327	6.937e-33	3.5930000000000004e-31	Up Regulation	Chr14	6032645	6035306	+	2310	Potri.014G074600	GO:0006508,GO:0004252	-	3.4.21.25	PF05922,PF02225,PF00082	PTHR10795,PTHR10795:SF387	-	AT1G01900.1	ATSBT1.1,SBTI1.1	subtilase family protein	-	-	-	-
Potri.001G004600.v3.0	2503.38	1.6633	0.734	7.061e-33	3.652e-31	Nodiff	Chr01	300313	308109	+	1353	Potri.001G004600	GO:0003924,GO:0007017,GO:0005874	K07374	-	PF03953,PF00091	PTHR11588,PTHR11588:SF48	-	AT5G19770.1	TUA3	tubulin alpha-3	-	-	-	ko04145(Phagosome)
Potri.017G110500.v3.0	263.658	3.127	1.6448	7.106999999999999e-33	3.6700000000000003e-31	Up Regulation	Chr17	12603294	12605523	+	1076	Potri.017G110500	GO:0055114,GO:0016616,GO:0006694,GO:0003854	-	1.2.1.44	PF01073	PTHR10366,PTHR10366:SF445	KOG1502	-	-	NAD(P)-binding Rossmann-fold superfamily protein	-	-	-	-
Potri.006G226900.v3.0	185.005	4.1378	2.0489	7.677e-33	3.9580000000000006e-31	Up Regulation	Chr06	23842742	23843905	+	456	Potri.006G226900	GO:0045454,GO:0015035,GO:0009055	K03676	-	PF00462	PTHR10168,PTHR10168:SF56	KOG1752	-	-	Thioredoxin superfamily protein	-	-	-	-
Potri.008G057500.v3.0	241.58	3.2485	1.6998	8.478e-33	4.364e-31	Up Regulation	Chr08	3403182	3406472	-	1493	Potri.008G057500	GO:0005515	K03364	-	PF00400	PTHR19918,PTHR19918:SF7	KOG0305	AT5G13840.1	FZR3	FIZZY-related 3	-	-	GO:0005515//protein binding;	ko04120(Ubiquitin mediated proteolysis)
Potri.004G233500.v3.0	252.125	0.2952	-1.76	8.892e-33	4.570000000000001e-31	Down Regulation	Chr04	23981243	23983444	-	1530	Potri.004G233500	GO:0055085,GO:0016021	-	-	PF07690	PTHR23500,PTHR23500:SF30	KOG0254	-	-	Major facilitator superfamily protein	-	-	-	-
Potri.005G120100.v3.0	429.599	0.4261	-1.231	9.454999999999999e-33	4.851e-31	Down Regulation	Chr05	9312046	9314283	-	1329	Potri.005G120100	-	-	-	PF06792	PTHR31862	-	-	-	-	-	-	-	-
Potri.015G029400.v3.0	1693.35	0.5337	-0.906	9.48e-33	4.856e-31	Nodiff	Chr15	2387365	2389576	+	1644	Potri.015G029400	GO:0055085,GO:0016021	-	-	PF07690	PTHR24064,PTHR24064:SF271	KOG0255	AT1G73220.1	1-Oct,AtOCT1	organic cation/carnitine transporter1	-	-	-	-
Potri.016G046200.v3.0	2322.25	0.6039	-0.7276	9.815999999999999e-33	5.021e-31	Nodiff	Chr16	2914072	2920633	-	1158	Potri.016G046200	GO:0055114,GO:0016717,GO:0006629	K10256	1.14.19.6	PF11960,PF00487	PTHR32100,PTHR32100:SF16	-	AT3G12120.1	FAD2	fatty acid desaturase 2	-	-	-	ko01040(Biosynthesis of unsaturated fatty acids)
Potri.006G164400.v3.0	80.7501	24.6604	4.6241	9.926999999999999e-33	5.069e-31	Up Regulation	Chr06	16554908	16565141	+	2793	Potri.006G164400	GO:0003968	K11699	2.7.7.48	PF05183	PTHR23079,PTHR23079:SF13	KOG0988	-	-	RNA-dependent RNA polymerase family protein	-	-	GO:0003968//RNA-directed 5'-3' RNA polymerase activity;	-
Potri.003G126100.v3.0	2310.09	0.5733	-0.8027	1.042e-32	5.314e-31	Nodiff	Chr03	14695624	14698085	+	717	Potri.003G126100	GO:0055114,GO:0016491,GO:0016209,GO:0006979,GO:0004602	K00432	1.11.1.12	PF00578	PTHR11592,PTHR11592:SF42	KOG1651	AT4G11600.1	ATGPX6,GPX6,LSC803,PHGPX	glutathione peroxidase 6	-	-	-	ko00590(Arachidonic acid metabolism);ko00480(Glutathione metabolism)
Potri.016G102100.v3.0	5365.18	0.6387	-0.6468	1.045e-32	5.318e-31	Nodiff	Chr16	10030521	10032673	-	1134	Potri.016G102100	-	-	1.1.1.210	PF00248	PTHR11732,PTHR11732:SF223	KOG1577	-	-	NAD(P)-linked oxidoreductase superfamily protein	-	-	-	-
Potri.017G079500.v3.0	452.87	0.4197	-1.253	1.343e-32	6.825e-31	Down Regulation	Chr17	9321138	9323815	+	1617	Potri.017G079500	GO:0043565,GO:0006355,GO:0003700	-	-	PF03106	PTHR31429,PTHR31429:SF5	-	AT5G15130.1	ATWRKY72,WRKY72	WRKY DNA-binding protein 72	-	-	-	-
Potri.005G142200.v3.0	255.567	3.2402	1.6961	1.5370000000000001e-32	7.792e-31	Up Regulation	Chr05	12043392	12045583	-	972	Potri.005G142200	GO:0005515,GO:0008017	K10436	-	PF00307,PF03271	PTHR10623,PTHR10623:SF15	KOG3000	AT5G67270.1	ATEB1C,ATEB1H1,EB1C	end binding protein 1C	-	-	-	-
Potri.018G029100.v3.0	203.897	0.2747	-1.864	1.538e-32	7.792e-31	Down Regulation	Chr18	2296592	2297459	-	396	Potri.018G029100	-	-	-	PF03330	PTHR22595,PTHR22595:SF56	-	AT2G18660.1	PNP-A	plant natriuretic peptide A	-	-	-	-
Potri.009G146500.v3.0	488.134	0.4318	-1.212	1.6e-32	8.095e-31	Down Regulation	Chr09	11574410	11579144	-	1404	Potri.009G146500	GO:0006468,GO:0004672,GO:0005524	-	2.7.11.1	PF07714,PF00069	PTHR24351,PTHR24351:SF104	-	-	-	Protein kinase superfamily protein	-	-	-	-
Potri.009G164300.v3.0	1656.09	0.5681	-0.8157	1.6340000000000002e-32	8.255e-31	Nodiff	Chr09	12571295	12579314	+	1503	Potri.009G164300	GO:0043565,GO:0006355,GO:0003700,GO:0006351	K14431	-	PF07716,PF14144	PTHR22952,PTHR22952:SF179	-	AT1G08320.1	bZIP21,TGA9	bZIP transcription factor family protein	-	-	-	ko04075(Plant hormone signal transduction)
Potri.008G177900.v3.0	3340.69	0.6027	-0.7305	1.7000000000000002e-32	8.573e-31	Nodiff	Chr08	12136534	12145299	+	2574	Potri.008G177900	GO:0016787	K01427	3.5.1.5	PF00699,PF00449,PF01979	PTHR22642,PTHR22642:SF7	-	AT1G67550.1	URE	urease	-	-	GO:0016787//hydrolase activity;	ko00230(Purine metabolism);ko00220(Arginine biosynthesis)
Potri.011G134700.v3.0	7054.21	0.6467	-0.6287	1.703e-32	8.575000000000001e-31	Nodiff	Chr11	15885270	15885941	+	342	Potri.011G134700	GO:0006413,GO:0003743	K03113	-	PF01253	PTHR10388,PTHR10388:SF14	KOG1770	-	-	Translation initiation factor SUI1 family protein	-	-	-	-
Potri.017G083200.v3.0	600.583	2.1156	1.0811	1.738e-32	8.736e-31	Up Regulation	Chr17	10003991	10014798	+	3990	Potri.017G083200	GO:0051276,GO:0005694,GO:0005524,GO:0005515	K06675	-	PF06470,PF02463	PTHR18937,PTHR18937:SF231	-	AT5G48600.2	ATCAP-C,ATSMC3,ATSMC4,SMC3	structural maintenance of chromosome 3	-	-	-	-
Potri.019G058600.v3.0	821.219	1.9619	0.9722	1.744e-32	8.753e-31	Nodiff	Chr19	9043699	9048108	-	2892	Potri.019G058600	GO:0005515,GO:0006468,GO:0004672	-	2.7.11.1	PF08263,PF00560,PF13855,PF07714	PTHR27000,PTHR27000:SF197	KOG1187	-	-	Leucine-rich repeat protein kinase family protein	-	-	-	-
Potri.004G070200.v3.0	130.321	106.297	6.732	1.8240000000000002e-32	9.144e-31	Up Regulation	Chr04	5850034	5852367	-	798	Potri.004G070200	-	-	-	PF13414,PF04969	PTHR22904,PTHR22904:SF344	-	AT4G11260.1	ATSGT1B,EDM1,ETA3,RPR1,SGT1B	phosphatase-related	-	-	-	-
Potri.001G140700.v3.0	782.239	1.9951	0.9965	2.202e-32	1.102e-30	Nodiff	Chr01	11319771	11324408	+	918	Potri.001G140700	GO:0055114,GO:0016616,GO:0006694,GO:0003854	-	1.2.1.44	PF01073	PTHR10366,PTHR10366:SF428	KOG1502	-	-	NAD(P)-binding Rossmann-fold superfamily protein	-	-	-	-
Potri.009G016600.v3.0	282.187	2.8392	1.5055	2.59e-32	1.2940000000000001e-30	Up Regulation	Chr09	2791448	2793886	+	1587	Potri.009G016600	-	-	-	PF11250	PTHR33155,PTHR33155:SF3	-	-	-	Protein of unknown function (DUF3049)	-	-	-	-
Potri.005G163700.v3.0	409.574	2.4912	1.3168	3.096e-32	1.5440000000000001e-30	Up Regulation	Chr05	16830885	16832262	-	960	Potri.005G163700	-	-	-	PF04674	PTHR31279,PTHR31279:SF3	-	AT4G08950.1	EXO	Phosphate-responsive 1 family protein	-	-	-	-
Potri.010G076800.v3.0	426.175	2.3777	1.2496	3.277e-32	1.632e-30	Up Regulation	Chr10	10267733	10268745	-	594	Potri.010G076800	GO:0006334,GO:0005634,GO:0003677,GO:0000786	K11275	-	PF00538	PTHR11467,PTHR11467:SF44	-	-	-	winged-helix DNA-binding transcription factor family protein	-	-	-	-
Potri.004G019900.v3.0	170.017	4.1605	2.0568	3.44e-32	1.711e-30	Up Regulation	Chr04	1318566	1321938	-	1230	Potri.004G019900	-	K15283	-	PF03151	PTHR11132,PTHR11132:SF112	KOG1441	AT1G61800.1	ATGPT2,GPT2	glucose-6-phosphate/phosphate translocator 2	-	-	-	-
Potri.014G146100.v3.0	314.291	2.7789	1.4745	3.534e-32	1.755e-30	Up Regulation	Chr14	11145591	11147370	-	855	Potri.014G146100	GO:0048046,GO:0016762,GO:0006073,GO:0005618,GO:0005975,GO:0004553	K08235	2.4.1.207,3.2.1.151	PF06955,PF00722	PTHR31062,PTHR31062:SF34	-	AT3G23730.1	XTH16	xyloglucan endotransglucosylase/hydrolase 16	-	-	-	-
Potri.008G144500.v3.0	2081.35	0.561	-0.834	3.607e-32	1.788e-30	Nodiff	Chr08	9706053	9712222	+	1048	Potri.008G144500	GO:0055114,GO:0050113,GO:0019310,GO:0005737,GO:0005506	K00469	1.13.99.1	PF05153	PTHR12588,PTHR12588:SF1	KOG1573	AT1G14520.2	MIOX1	myo-inositol oxygenase 1	-	-	-	ko00562(Inositol phosphate metabolism);ko00053(Ascorbate and aldarate metabolism)
Potri.002G186600.v3.0	505.513	0.431	-1.214	3.904e-32	1.933e-30	Down Regulation	Chr02	14641279	14644811	+	1521	Potri.002G186600	GO:0043565,GO:0006355,GO:0003700	-	-	PF03106	PTHR31429,PTHR31429:SF6	-	AT4G04450.1	AtWRKY42,WRKY42	WRKY family transcription factor	-	-	-	-
Potri.007G044500.v3.0	164.729	4.0811	2.029	3.941e-32	1.948e-30	Up Regulation	Chr07	3895650	3899241	-	1464	Potri.007G044500	GO:0006629	-	3.1.1.3	PF01764	PTHR21493,PTHR21493:SF142	KOG4569	-	-	alpha/beta-Hydrolases superfamily protein	GO:0006629//lipid metabolic process;	-	-	-
Potri.013G120800.v3.0	209.336	3.5774	1.8389	4.055e-32	2.0010000000000002e-30	Up Regulation	Chr13	13422880	13424666	-	1080	Potri.013G120800	GO:0046983,GO:0008171	-	-	PF08100,PF00891	PTHR11746,PTHR11746:SF99	KOG3178	-	-	O-methyltransferase family protein	-	-	-	-
Potri.009G003400.v3.0	183.647	0.2698	-1.89	4.734e-32	2.333e-30	Down Regulation	Chr09	828794	829567	+	339	Potri.009G003400	-	-	-	-	PTHR33142,PTHR33142:SF1	-	-	-	-	-	-	-	-
Potri.001G353500.v3.0	1605.64	0.5746	-0.7994	4.939e-32	2.43e-30	Nodiff	Chr01	36123776	36125355	-	780	Potri.001G353500	-	-	-	PF05562	PTHR33596,PTHR33596:SF3	-	AT1G29390.1	COR314-TM2,COR413IM2	cold regulated 314 thylakoid membrane 2	-	-	-	-
Potri.001G167900.v3.0	461.991	2.5505	1.3508	5.409e-32	2.657e-30	Up Regulation	Chr01	14128781	14130847	+	1536	Potri.001G167900	GO:0055114,GO:0020037,GO:0016705,GO:0005506	-	1.14.13.21	PF00067	PTHR24298,PTHR24298:SF51	-	AT5G07990.1	CYP75B1,D501,TT7	Cytochrome P450 superfamily protein	-	-	-	-
Potri.001G388900.v3.0	788.183	0.4828	-1.05	5.723000000000001e-32	2.807e-30	Down Regulation	Chr01	40683041	40685189	+	1821	Potri.001G388900	GO:0055114,GO:0004097,GO:0016491,GO:0008152	K00422	1.10.3.1	PF12142,PF00264,PF12143	PTHR11474,PTHR11474:SF33	-	-	-	-	-	-	-	ko00950(Isoquinoline alkaloid biosynthesis);ko00350(Tyrosine metabolism)
Potri.008G212400.v3.0	2374.96	0.5019	-0.9946	5.832e-32	2.857e-30	Nodiff	Chr08	16690683	16691648	-	477	Potri.008G212400	GO:0009607,GO:0006952	-	-	PF00407	PTHR31213,PTHR31213:SF11	-	AT1G24020.2	MLP423	MLP-like protein 423	-	-	-	-
Potri.013G057500.v3.0	108.991	6.4125	2.6809	5.938000000000001e-32	2.904e-30	Up Regulation	Chr13	4295661	4296463	-	183	Potri.013G057500	-	-	-	-	PTHR34114,PTHR34114:SF3	-	AT5G56540.1	AGP14,ATAGP14	arabinogalactan protein 14	-	-	-	-
Potri.002G024400.v3.0	956.972	1.9764	0.9829	6.007e-32	2.933e-30	Nodiff	Chr02	1499319	1503631	-	3138	Potri.002G024400	-	-	-	PF05911	PTHR31580,PTHR31580:SF4	-	-	-	Plant protein of unknown function (DUF869)	-	-	-	-
Potri.005G233900.v3.0	422.909	2.4974	1.3204	6.324e-32	3.083e-30	Up Regulation	Chr05	24174757	24175759	-	411	Potri.005G233900	GO:0003677,GO:0000786	K11253	-	PF00125	PTHR11426	KOG1745	-	-	Histone superfamily protein	-	-	-	-
Potri.005G035700.v3.0	94.8683	7.7487	2.9539	6.788e-32	3.3040000000000004e-30	Up Regulation	Chr05	2635670	2639276	+	2757	Potri.005G035700	GO:0043531	K13457	-	PF00931	PTHR23155,PTHR23155:SF592	KOG4658	AT3G07040.1	RPM1,RPS3	NB-ARC domain-containing disease resistance protein	-	-	GO:0043531//ADP binding;	ko04626(Plant-pathogen interaction)
Potri.002G201600.v3.0	1500.55	1.8651	0.8992	7.647e-32	3.717e-30	Nodiff	Chr02	16310619	16312112	-	942	Potri.002G201600	GO:0006355,GO:0003700	K09286	-	PF00847	PTHR31190,PTHR31190:SF27	-	AT2G47520.1	HRE2	Integrase-type DNA-binding superfamily protein	-	-	-	-
Potri.010G128200.v3.0	339.301	2.6833	1.424	7.965e-32	3.866e-30	Up Regulation	Chr10	14353639	14355597	-	1455	Potri.010G128200	GO:0006508,GO:0004190	-	3.4.23.12	PF00026	PTHR13683,PTHR13683:SF274	KOG1339	-	-	Eukaryotic aspartyl protease family protein	-	-	-	-
Potri.001G405500.v3.0	590.275	2.2477	1.1684	8.190000000000001e-32	3.969e-30	Up Regulation	Chr01	42806309	42809272	+	2535	Potri.001G405500	GO:0006468,GO:0004672	-	2.7.11.1	PF11721,PF07714	PTHR27003,PTHR27003:SF37	KOG1187	AT5G54380.1	THE1	protein kinase family protein	-	-	-	-
Potri.005G020900.v3.0	2931.98	0.611	-0.7107	8.373000000000001e-32	4.0520000000000004e-30	Nodiff	Chr05	1607422	1612229	+	940	Potri.005G020900	-	-	-	PF05605,PF14571	PTHR31875,PTHR31875:SF0	-	-	-	Drought-responsive family protein	-	-	-	-
Potri.005G079600.v3.0	609.739	0.4682	-1.095	8.44e-32	4.0790000000000005e-30	Down Regulation	Chr05	5857731	5859515	+	1524	Potri.005G079600	GO:0055114,GO:0020037,GO:0016705,GO:0005506	-	-	PF00067	PTHR24298,PTHR24298:SF115	KOG0156	AT1G64940.1	CYP89A6	cytochrome P450, family 87, subfamily A, polypeptide 6	-	-	-	-
Potri.011G166700.v3.0	670.79	2.0798	1.0565	8.911000000000001e-32	4.299e-30	Up Regulation	Chr11	18275927	18280257	+	2399	Potri.011G166700	-	K06617	-	PF05691	PTHR31268,PTHR31268:SF4	-	AT1G55740.1	AtSIP1,SIP1	seed imbibition 1	-	-	-	ko00052(Galactose metabolism)
Potri.017G103300.v3.0	181.92	4.122	2.0434	9.042e-32	4.3560000000000005e-30	Up Regulation	Chr17	12003890	12013661	+	3108	Potri.017G103300	GO:0007165,GO:0005515	-	-	PF13676	PTHR11017,PTHR11017:SF174	KOG4658	-	-	Disease resistance protein (TIR-NBS-LRR class) family	-	-	-	-
Potri.007G018900.v3.0	1484.92	0.5352	-0.9019	9.178e-32	4.415e-30	Nodiff	Chr07	1451289	1453038	+	996	Potri.007G018900	-	-	3.3.2.10	PF12697	PTHR10992,PTHR10992:SF804	KOG4178	-	-	alpha/beta-Hydrolases superfamily protein	-	-	-	-
Potri.003G175900.v3.0	217.406	3.2835	1.7152	9.208000000000001e-32	4.423e-30	Up Regulation	Chr03	18423236	18428254	-	1359	Potri.003G175900	-	K01728	4.2.2.2	PF00544	PTHR31683,PTHR31683:SF20	-	-	-	Pectin lyase-like superfamily protein	-	-	-	ko00040(Pentose and glucuronate interconversions)
Potri.001G025200.v3.0	1444.02	2.0374	1.0267	9.323e-32	4.472e-30	Up Regulation	Chr01	1873672	1875509	-	1011	Potri.001G025200	GO:0055114,GO:0020037,GO:0016705,GO:0005506	-	-	PF00067	PTHR24298,PTHR24298:SF122	-	AT1G33720.1	CYP76C6	cytochrome P450, family 76, subfamily C, polypeptide 6	-	-	-	-
Potri.015G065500.v3.0	1226.14	0.5045	-0.987	9.375000000000001e-32	4.49e-30	Nodiff	Chr15	9017125	9019872	-	741	Potri.015G065500	-	-	-	PF04982	PTHR33741	-	-	-	Integral membrane HPP family protein	-	-	-	-
Potri.005G185400.v3.0	253.31	0.3339	-1.582	9.757000000000001e-32	4.666e-30	Down Regulation	Chr05	20274170	20280183	+	1569	Potri.005G185400	GO:0016624,GO:0008152	K00166	1.2.4.4	PF00676	PTHR11516,PTHR11516:SF33	-	-	-	Thiamin diphosphate-binding fold (THDP-binding) superfamily protein	-	-	-	ko00640(Propanoate metabolism);ko00280(Valine, leucine and isoleucine degradation)
Potri.004G044700.v3.0	3032.93	4.4877	2.166	1.098e-31	5.242e-30	Up Regulation	Chr04	3395338	3397065	+	705	Potri.004G044700	-	-	-	PF01190	PTHR31614,PTHR31614:SF15	-	-	-	Pollen Ole e 1 allergen and extensin family protein	-	-	-	-
Potri.017G048700.v3.0	270.708	0.3227	-1.632	1.1760000000000002e-31	5.607e-30	Down Regulation	Chr17	4066034	4068145	-	1101	Potri.017G048700	GO:0055114,GO:0016491	-	1.14.11.9	PF14226,PF03171	PTHR10209,PTHR10209:SF167	KOG0143	-	-	2-oxoglutarate (2OG) and Fe(II)-dependent oxygenase superfamily protein	-	-	-	-
Potri.001G006700.v3.0	3684.36	1.5953	0.6738	1.3990000000000002e-31	6.659000000000001e-30	Nodiff	Chr01	461602	467203	+	2210	Potri.001G006700	GO:0008152,GO:0003824	-	6.2.1.1	PF13193,PF16177,PF00501	PTHR24095,PTHR24095:SF153	-	AT1G55320.1	AAE18	acyl-activating enzyme 18	-	-	-	-
Potri.013G005900.v3.0	440.337	0.4206	-1.249	1.535e-31	7.295e-30	Down Regulation	Chr13	380132	382106	-	1126	Potri.013G005900	GO:0016757	K18819	2.4.1.123	PF01501	PTHR11183,PTHR11183:SF59	KOG1950	AT1G56600.1	AtGolS2,GolS2	galactinol synthase 2	-	-	GO:0016757//glycosyltransferase activity;	ko00052(Galactose metabolism)
Potri.010G125800.v3.0	687.314	2.1611	1.1118	1.5840000000000001e-31	7.521e-30	Up Regulation	Chr10	14173858	14180269	-	2787	Potri.010G125800	GO:0005975,GO:0004553	K15925	3.2.1.177,3.2.1.55,3.2.1.37	PF16863,PF01055	PTHR22762,PTHR22762:SF56	-	AT1G68560.1	ATXYL1,TRG1,XYL1	alpha-xylosidase 1	-	-	-	-
Potri.011G123500.v3.0	372.284	0.3862	-1.372	1.655e-31	7.843e-30	Down Regulation	Chr11	14862617	14864647	+	1068	Potri.011G123500	GO:0006355,GO:0003677	-	-	PF02365	PTHR31719,PTHR31719:SF29	-	AT3G15510.1	ANAC056,ATNAC2,NAC2,NARS1	NAC domain containing protein 2	-	-	-	-
Potri.019G057500.v3.0	2544.77	1.7843	0.8354	1.8320000000000002e-31	8.672e-30	Nodiff	Chr19	8914681	8917441	-	838	Potri.019G057500	-	-	-	PF03330,PF01357	PTHR31867,PTHR31867:SF22	-	AT2G40610.1	ATEXP8,ATEXPA8,ATHEXP ALPHA 1.11,EXP8,EXPA8	expansin A8	-	-	-	-
Potri.003G020200.v3.0	405.552	2.3766	1.2489	1.8450000000000002e-31	8.718e-30	Up Regulation	Chr03	2473765	2475772	-	544	Potri.003G020200	-	-	-	PF14368	PTHR33044,PTHR33044:SF27	-	-	-	Bifunctional inhibitor/lipid-transfer protein/seed storage 2S albumin superfamily protein	-	-	-	-
Potri.017G130600.v3.0	338.548	2.5898	1.3729	1.9040000000000001e-31	8.986e-30	Up Regulation	Chr17	14138475	14141747	-	1878	Potri.017G130600	GO:0005515,GO:0006468,GO:0005524,GO:0004672	-	2.7.11.1	PF08263,PF13855,PF00069	PTHR27008,PTHR27008:SF17	KOG1187	AT1G48480.1	RKL1	receptor-like kinase 1	-	-	-	-
Potri.001G367900.v3.0	1082.87	1.8948	0.922	2.196e-31	1.035e-29	Nodiff	Chr01	38081667	38084340	+	1221	Potri.001G367900	-	-	-	PF02469	PTHR32382,PTHR32382:SF4	-	AT5G55730.1	FLA1	FASCICLIN-like arabinogalactan 1	-	-	-	-
Potri.001G227200.v3.0	120.714	98.1079	6.6163	2.275e-31	1.0700000000000001e-29	Up Regulation	Chr01	23888780	23893766	-	1521	Potri.001G227200	GO:0005975,GO:0004553	K01188	3.2.1.21,3.2.1.119	PF00232	PTHR10353,PTHR10353:SF37	-	AT2G44480.1	BGLU17	beta glucosidase 17	-	-	-	ko00940(Phenylpropanoid biosynthesis);ko00500(Starch and sucrose metabolism);ko00460(Cyanoamino acid metabolism)
Potri.006G103300.v3.0	285.036	3.0354	1.6019	2.491e-31	1.1700000000000001e-29	Up Regulation	Chr06	7982495	7986885	-	2613	Potri.006G103300	GO:0008536,GO:0006886	K14293	-	PF03810,PF13513	PTHR10527,PTHR10527:SF19	-	-	-	ARM repeat superfamily protein	-	-	-	ko03013(Nucleocytoplasmic transport)
Potri.004G019500.v3.0	160.109	4.0214	2.0077	2.5890000000000003e-31	1.215e-29	Up Regulation	Chr04	1291803	1295167	-	1548	Potri.004G019500	GO:0005975,GO:0004553	K05350	3.2.1.21	PF00232	PTHR10353,PTHR10353:SF27	-	AT1G61820.1	BGLU46	beta glucosidase 46	-	-	-	ko00940(Phenylpropanoid biosynthesis);ko00500(Starch and sucrose metabolism);ko00460(Cyanoamino acid metabolism)
Potri.T120300.v3.0	300.06	2.9112	1.5416	2.626e-31	1.2300000000000001e-29	Up Regulation	scaffold_201	2654	7216	-	1779	Potri.T120300	GO:0016021	-	-	PF02990	PTHR10766,PTHR10766:SF58	-	-	-	Endomembrane protein 70 protein family	-	GO:0016021//integral component of membrane;	-	-
Potri.002G058700.v3.0	359.805	2.6429	1.4021	2.743e-31	1.283e-29	Up Regulation	Chr02	3946375	3963488	+	5844	Potri.002G058700	GO:0016020,GO:0006075,GO:0003843,GO:0000148	K11000	2.4.1.34	PF04652,PF14288,PF02364	PTHR12741,PTHR12741:SF16	-	AT1G06490.1	ATGSL07,atgsl7,gsl07	glucan synthase-like 7	-	-	-	-
Potri.T021500.v3.0	768.297	0.4934	-1.019	2.991e-31	1.397e-29	Down Regulation	scaffold_29	125839	129285	+	2481	Potri.T021500	GO:0048544,GO:0006468,GO:0004672	-	2.7.11.1	PF08276,PF00954,PF01453,PF07714	PTHR27002,PTHR27002:SF97	KOG1187	-	-	S-locus lectin protein kinase family protein	-	-	-	-
Potri.012G088900.v3.0	705.554	0.4967	-1.01	3.09e-31	1.441e-29	Down Regulation	Chr12	11572969	11576452	+	2928	Potri.012G088900	GO:0005515	-	2.7.11.1	PF08263,PF00560	PTHR27000,PTHR27000:SF187	KOG0472	AT4G20140.1	GSO1	Leucine-rich repeat transmembrane protein kinase	-	-	GO:0005515//protein binding;	-
Potri.001G240000.v3.0	368.351	2.4814	1.3112	3.3040000000000003e-31	1.5389999999999998e-29	Up Regulation	Chr01	25098084	25100928	-	1520	Potri.001G240000	GO:0005975,GO:0004553	-	3.2.1.39	PF07983,PF00332	PTHR32227,PTHR32227:SF62	-	-	-	O-Glycosyl hydrolases family 17 protein	-	-	-	-
Potri.011G140000.v3.0	342.288	2.576	1.3651	3.463e-31	1.611e-29	Up Regulation	Chr11	16220775	16226905	-	3579	Potri.011G140000	GO:0008017,GO:0007018,GO:0005524,GO:0003777,GO:0005871	K10406	3.6.4.5	PF11721,PF00225	PTHR24115,PTHR24115:SF339	KOG0239	-	-	Di-glucose binding protein with Kinesin motor domain	-	-	-	-
Potri.001G210500.v3.0	3984.58	0.6315	-0.6631	3.639e-31	1.6900000000000001e-29	Nodiff	Chr01	21113247	21118505	-	1792	Potri.001G210500	-	-	-	PF11891	PTHR31038,PTHR31038:SF2	-	-	-	Protein of unknown function (DUF3411)	-	-	-	-
Potri.009G092300.v3.0	303.287	3.4638	1.7923	3.95e-31	1.832e-29	Up Regulation	Chr09	8399896	8402087	+	591	Potri.009G092300	-	-	-	-	PTHR37209	-	AT4G37450.1	AGP18,ATAGP18	arabinogalactan protein 18	-	-	-	-
Potri.006G123200.v3.0	1218.22	1.7943	0.8434	4.132e-31	1.914e-29	Nodiff	Chr06	9858265	9860322	-	1187	Potri.006G123200	GO:0006556,GO:0004478,GO:0005524	K00789	2.5.1.6	PF00438,PF02772,PF02773	PTHR11964,PTHR11964:SF15	-	AT2G36880.1	MAT3	methionine adenosyltransferase 3	-	-	-	ko00997(Biosynthesis of various secondary metabolites - part 3);ko00270(Cysteine and methionine metabolism)
Potri.014G139900.v3.0	523.328	2.1704	1.118	4.391e-31	2.031e-29	Up Regulation	Chr14	10666932	10668505	-	636	Potri.014G139900	-	-	-	PF05553	PTHR33265,PTHR33265:SF6	-	-	-	-	-	-	-	-
Potri.T012500.v3.0	3689.14	0.5895	-0.7625	5.02e-31	2.319e-29	Nodiff	scaffold_25	171956	173273	-	1047	Potri.T012500	-	-	-	PF03181	PTHR31236,PTHR31236:SF2	-	AT5G25610.1	ATRD22,RD22	BURP domain-containing protein	-	-	-	-
Potri.001G119800.v3.0	1056.74	0.5389	-0.8919	5.329e-31	2.458e-29	Nodiff	Chr01	9604448	9609443	+	1407	Potri.001G119800	GO:0008233,GO:0006508	-	3.4.22.34	PF01650	PTHR12000,PTHR12000:SF16	-	AT1G62710.1	BETA-VPE,BETAVPE	beta vacuolar processing enzyme	-	-	-	-
Potri.003G175700.v3.0	591.992	2.0856	1.0605	5.749e-31	2.647e-29	Up Regulation	Chr03	18407206	18410859	-	3441	Potri.003G175700	GO:0005515,GO:0006468,GO:0004672	-	2.7.11.1	PF08263,PF00560,PF13855,PF07714	PTHR27000,PTHR27000:SF92	KOG1187	-	-	Leucine-rich repeat receptor-like protein kinase family protein	-	-	-	-
Potri.002G235500.v3.0	282.972	3.0205	1.5948	5.9140000000000005e-31	2.72e-29	Up Regulation	Chr02	22906417	22916538	-	3885	Potri.002G235500	GO:0008017,GO:0007018,GO:0005524,GO:0003777,GO:0005871	K10400	3.6.4.4	PF12711,PF00225	PTHR24115,PTHR24115:SF413	KOG4280	AT3G23670.1	KINESIN-12B,PAKRP1L	phragmoplast-associated kinesin-related protein, putative	-	-	-	-
Potri.006G082900.v3.0	478.391	2.3506	1.233	5.966000000000001e-31	2.74e-29	Up Regulation	Chr06	6247405	6253820	-	3153	Potri.006G082900	GO:0008017,GO:0007018,GO:0005524,GO:0003777,GO:0005871	K10398	3.6.4.4	PF00225	PTHR24115,PTHR24115:SF525	-	-	-	ATP binding microtubule motor family protein	-	-	-	-
Potri.001G019700.v3.0	843.972	0.4527	-1.143	6.5340000000000004e-31	2.9959999999999996e-29	Down Regulation	Chr01	1431058	1431969	+	642	Potri.001G019700	-	-	-	-	-	-	-	-	-	-	-	-	-
Potri.014G012800.v3.0	400.185	2.5229	1.3351	6.782e-31	3.106e-29	Up Regulation	Chr14	1330790	1334712	+	1830	Potri.014G012800	GO:0006355,GO:0005634,GO:0005524,GO:0032502,GO:0006351	-	-	PF08880,PF08879	PTHR31602,PTHR31602:SF17	-	AT2G22840.1	AtGRF1,GRF1	growth-regulating factor 1	-	-	-	-
Potri.010G128300.v3.0	462.867	2.2683	1.1816	7.04e-31	3.219e-29	Up Regulation	Chr10	14358390	14362255	-	1308	Potri.010G128300	-	-	-	PF01490	PTHR22950,PTHR22950:SF327	KOG1303	-	-	Transmembrane amino acid transporter family protein	-	-	-	-
Potri.010G150900.v3.0	1891.97	2.0926	1.0653	7.441e-31	3.3979999999999997e-29	Up Regulation	Chr10	15941658	15942607	+	330	Potri.010G150900	-	-	-	PF07876	PTHR33178	-	AT3G17210.1	ATHS1,HS1	heat stable protein 1	-	-	-	-
Potri.016G057000.v3.0	1379.81	0.5723	-0.805	7.791e-31	3.553e-29	Nodiff	Chr16	3811877	3814261	-	1600	Potri.016G057000	GO:0016757	-	2.4.1.255	PF04577	PTHR20961,PTHR20961:SF12	KOG4698	-	-	Glycosyltransferase family 61 protein	-	-	GO:0016757//glycosyltransferase activity;	-
Potri.016G133200.v3.0	480.71	0.3562	-1.489	7.845000000000001e-31	3.572e-29	Down Regulation	Chr16	13656772	13657877	-	609	Potri.016G133200	-	-	-	-	PTHR33257,PTHR33257:SF5	-	-	-	-	-	-	-	-
Potri.014G013300.v3.0	220.972	3.16	1.6599	7.995e-31	3.635e-29	Up Regulation	Chr14	1366654	1373058	-	2556	Potri.014G013300	GO:0008017,GO:0007018,GO:0005524,GO:0003777,GO:0005871	K11498	3.6.4.4	PF00225	PTHR24115,PTHR24115:SF490	KOG0242	AT1G59540.1	ZCF125	P-loop containing nucleoside triphosphate hydrolases superfamily protein	-	-	-	-
Potri.004G087600.v3.0	199.812	3.3272	1.7343	8.069e-31	3.664e-29	Up Regulation	Chr04	7319186	7323802	-	2923	Potri.004G087600	-	-	-	PF04576	PTHR31448,PTHR31448:SF3	-	-	-	Protein of unknown function, DUF593	-	-	-	-
Potri.003G167400.v3.0	1889.52	0.5907	-0.7596	8.080000000000001e-31	3.664e-29	Nodiff	Chr03	17791020	17792332	+	504	Potri.003G167400	GO:0009733	K14488	-	PF02519	PTHR31374,PTHR31374:SF10	-	-	-	SAUR-like auxin-responsive protein family	GO:0009733//response to auxin;	-	-	ko04075(Plant hormone signal transduction)
Potri.005G195700.v3.0	8890.28	0.6583	-0.6033	8.146e-31	3.6889999999999997e-29	Nodiff	Chr05	21246531	21248943	+	1062	Potri.005G195700	GO:0055114,GO:0020037,GO:0006979,GO:0004601	K00430	1.11.1.7	PF00141	PTHR31235,PTHR31235:SF77	-	-	-	Peroxidase superfamily protein	-	-	-	ko00940(Phenylpropanoid biosynthesis)
Potri.004G197400.v3.0	10219.6	0.6208	-0.6877	8.35e-31	3.7759999999999996e-29	Nodiff	Chr04	20998609	21002260	+	1854	Potri.004G197400	-	K14514	-	PF04873	PTHR33305,PTHR33305:SF1	-	AT3G20770.1	AtEIN3,EIN3	Ethylene insensitive 3 family protein	-	-	-	ko04075(Plant hormone signal transduction);ko04016(MAPK signaling pathway - plant)
Potri.008G202800.v3.0	857.178	1.9621	0.9724	8.561e-31	3.866e-29	Nodiff	Chr08	14453404	14456509	+	1518	Potri.008G202800	GO:0046872,GO:0030001	-	-	PF00403	PTHR22814,PTHR22814:SF33	KOG1603	-	-	Heavy metal transport/detoxification superfamily protein	-	-	-	-
Potri.003G216400.v3.0	1653.09	1.7237	0.7855	9.088000000000001e-31	4.098e-29	Nodiff	Chr03	21316285	21317452	-	612	Potri.003G216400	-	-	-	PF03018	PTHR21495,PTHR21495:SF59	-	-	-	Disease resistance-responsive (dirigent-like protein) family protein	-	-	-	-
Potri.002G010000.v3.0	294.668	2.796	1.4834	9.105e-31	4.1e-29	Up Regulation	Chr02	587682	590936	+	1311	Potri.002G010000	GO:0005634	K05868	-	PF02984,PF00134	PTHR10177,PTHR10177:SF250	KOG0653	AT1G76310.1	CYCB2;4	CYCLIN B2;4	-	GO:0005634//nucleus;	-	-
Potri.013G066800.v3.0	250.273	3.1211	1.6421	9.616e-31	4.324e-29	Up Regulation	Chr13	5194683	5196046	+	1062	Potri.013G066800	GO:0055114,GO:0020037,GO:0006979,GO:0004601	K00430	1.11.1.7	PF00141	PTHR31235	-	-	-	Peroxidase superfamily protein	-	-	-	ko00940(Phenylpropanoid biosynthesis)
Potri.003G099400.v3.0	1211.31	0.5656	-0.822	1.009e-30	4.5319999999999996e-29	Nodiff	Chr03	12555502	12559035	+	1283	Potri.003G099400	GO:0016301,GO:0008152,GO:0005524	K00855	2.7.1.19	PF00485	PTHR10285,PTHR10285:SF74	KOG4203	AT1G32060.1	PRK	phosphoribulokinase	-	-	-	ko00710(Carbon fixation in photosynthetic organisms)
Potri.004G218500.v3.0	404.283	2.4892	1.3157	1.0390000000000001e-30	4.658e-29	Up Regulation	Chr04	22528339	22537511	-	1719	Potri.004G218500	GO:0016021,GO:0006952	K08472	-	PF03094	PTHR31942,PTHR31942:SF9	-	AT1G11000.1	ATMLO4,MLO4	Seven transmembrane MLO family protein	-	-	-	-
Potri.007G138600.v3.0	192.593	3.4485	1.7859	1.049e-30	4.698e-29	Up Regulation	Chr07	15008708	15013847	+	2382	Potri.007G138600	GO:0060236,GO:0032147,GO:0005874,GO:0005819	K16812	-	PF06886,PF12214	PTHR14326,PTHR14326:SF17	-	AT1G03780.2	TPX2	targeting protein for XKLP2	-	-	-	-
Potri.019G099000.v3.0	2170.53	1.7941	0.8432	1.0580000000000001e-30	4.73e-29	Nodiff	Chr19	12892379	12895433	+	894	Potri.019G099000	GO:0006412,GO:0005840,GO:0005622,GO:0003735,GO:0008097	K02932	-	PF14204,PF00861	PTHR23410	KOG0875	AT5G39740.1	OLI7,RPL5B	ribosomal protein L5 B	-	-	-	ko03010(Ribosome)
Potri.004G086400.v3.0	151.766	4.7898	2.26	1.24e-30	5.537e-29	Up Regulation	Chr04	7246223	7250739	+	1558	Potri.004G086400	GO:0005975,GO:0004553	-	3.2.1.39	PF07983,PF00332	PTHR32227,PTHR32227:SF52	-	-	-	O-Glycosyl hydrolases family 17 protein	-	-	-	-
Potri.004G050200.v3.0	497.495	2.3176	1.2126	1.253e-30	5.588e-29	Up Regulation	Chr04	3901486	3907318	-	2289	Potri.004G050200	GO:0003677,GO:0009725,GO:0006355,GO:0005634	K14486	-	PF02362,PF06507	PTHR31384,PTHR31384:SF5	-	AT2G33860.1	ARF3,ETT	Transcriptional factor B3 family protein / auxin-responsive factor AUX/IAA-related	-	-	-	ko04075(Plant hormone signal transduction)
Potri.009G138900.v3.0	203.545	0.2912	-1.78	1.377e-30	6.13e-29	Down Regulation	Chr09	11110419	11117075	+	1329	Potri.009G138900	GO:0055085,GO:0016021	-	-	PF07690	PTHR23504,PTHR23504:SF36	KOG2816	-	-	Major facilitator superfamily protein	-	-	-	-
Potri.004G066000.v3.0	909.141	1.8885	0.9173	1.4820000000000001e-30	6.591999999999999e-29	Nodiff	Chr04	5545185	5548824	+	829	Potri.004G066000	GO:0051603,GO:0005839,GO:0004298	K02739	3.4.25.1	PF00227	PTHR11599,PTHR11599:SF44	KOG0173	AT5G40580.2	PBB2	20S proteasome beta subunit PBB2	-	-	-	ko03050(Proteasome)
Potri.005G245800.v3.0	629.852	2.066	1.0468	1.5120000000000001e-30	6.715999999999999e-29	Up Regulation	Chr05	24993748	24995472	-	1095	Potri.005G245800	GO:0008168,GO:0008152,GO:0006694	K08242	2.1.1.143,2.1.1.142	PF08241,PF08498	PTHR10108,PTHR10108:SF858	KOG1269	AT1G20330.1	CVP1,FRL1,SMT2	sterol methyltransferase 2	-	-	-	ko00100(Steroid biosynthesis)
Potri.001G378900.v3.0	2415.26	0.5965	-0.7454	1.72e-30	7.629e-29	Nodiff	Chr01	39536939	39544734	+	2814	Potri.001G378900	-	K11855	3.4.19.12	PF01753,PF13423	PTHR24006,PTHR24006:SF503	KOG1873	AT1G17110.1	UBP15	ubiquitin-specific protease 15	-	-	-	-
Potri.013G020700.v3.0	242.331	3.1114	1.6375	1.768e-30	7.831e-29	Up Regulation	Chr13	1379607	1384228	-	2484	Potri.013G020700	GO:0008017,GO:0007018,GO:0005524,GO:0003777,GO:0005871	K10406	3.6.4.5	PF00225	PTHR24115,PTHR24115:SF449	KOG0246	-	-	P-loop containing nucleoside triphosphate hydrolases superfamily protein	-	-	-	-
Potri.003G161000.v3.0	216.033	3.5376	1.8228	1.846e-30	8.163e-29	Up Regulation	Chr03	17216356	17217554	-	888	Potri.003G161000	GO:0006355,GO:0003700	K09286	-	PF00847	PTHR31677,PTHR31677:SF12	-	-	-	Integrase-type DNA-binding superfamily protein	-	-	-	-
Potri.001G177400.v3.0	980.674	1.8462	0.8845	1.8660000000000003e-30	8.241999999999999e-29	Nodiff	Chr01	15194484	15196563	-	663	Potri.001G177400	GO:0006355,GO:0005634	K14484	-	PF02309	PTHR31734,PTHR31734:SF34	-	AT1G04250.1	AXR3,IAA17	AUX/IAA transcriptional regulator family protein	-	-	-	ko04075(Plant hormone signal transduction)
Potri.009G041100.v3.0	546.383	0.4552	-1.135	1.968e-30	8.680000000000001e-29	Down Regulation	Chr09	4832761	4834680	+	585	Potri.009G041100	-	-	-	-	PTHR34686,PTHR34686:SF1	-	AT4G37300.1	MEE59	maternal effect embryo arrest 59	-	-	-	-
Potri.003G112600.v3.0	1522.68	1.7436	0.8021	1.9890000000000002e-30	8.763e-29	Nodiff	Chr03	13621963	13627265	+	2026	Potri.003G112600	GO:0004575,GO:0004564	K01193	3.2.1.26	PF08244,PF00251	PTHR31953,PTHR31953:SF17	-	AT1G12240.1	ATBETAFRUCT4,VAC-INV	Glycosyl hydrolases family 32 protein	-	-	-	ko00500(Starch and sucrose metabolism);ko00052(Galactose metabolism)
Potri.006G123900.v3.0	1716.71	1.6706	0.7403	2.024e-30	8.903999999999999e-29	Nodiff	Chr06	9957734	9964902	+	4074	Potri.006G123900	GO:0055085,GO:0042626,GO:0016021,GO:0006810,GO:0005524,GO:0016887	K05658	3.6.3.44	PF00664,PF00005	PTHR24221,PTHR24221:SF119	-	AT2G36910.1	ABCB1,ATPGP1,PGP1	ATP binding cassette subfamily B1	-	-	-	ko02010(ABC transporters)
Potri.007G122100.v3.0	927.222	1.921	0.9418	2.2150000000000003e-30	9.717999999999999e-29	Nodiff	Chr07	14042329	14044168	-	984	Potri.007G122100	GO:0055114,GO:0020037,GO:0006979,GO:0004601	K00430	1.11.1.7	PF00141	PTHR31235,PTHR31235:SF39	-	AT1G05260.1	RCI3,RCI3A	Peroxidase superfamily protein	-	-	-	ko00940(Phenylpropanoid biosynthesis)
Potri.007G111500.v3.0	315.826	2.6128	1.3856	2.2150000000000003e-30	9.717999999999999e-29	Up Regulation	Chr07	13441750	13442687	-	612	Potri.007G111500	GO:0004866	-	-	PF00197	PTHR33107,PTHR33107:SF4	-	AT1G73260.1	ATKTI1,KTI1	kunitz trypsin inhibitor 1	-	-	GO:0004866//endopeptidase inhibitor activity;	-
Potri.004G044300.v3.0	314.809	2.7955	1.4831	2.284e-30	1.0000000000000001e-28	Up Regulation	Chr04	3363832	3365497	+	1023	Potri.004G044300	-	-	-	PF04720	PTHR31579,PTHR31579:SF11	-	-	-	Protein of unknown function (DUF506)	-	-	-	-
Potri.004G188100.v3.0	1310.19	1.7516	0.8087	2.3630000000000002e-30	1.034e-28	Nodiff	Chr04	20326442	20328473	+	1335	Potri.004G188100	GO:0009094,GO:0004664	K05359	4.2.1.91	PF00800	PTHR21022,PTHR21022:SF5	-	AT1G08250.1	ADT6	arogenate dehydratase 6	-	-	-	ko00400(Phenylalanine, tyrosine and tryptophan biosynthesis)
Potri.005G026500.v3.0	320.1	3.2293	1.6912	2.7750000000000002e-30	1.213e-28	Up Regulation	Chr05	1949700	1950835	+	438	Potri.005G026500	GO:0003677	K11251	-	PF00125,PF16211	PTHR23430	KOG1756	AT5G27670.1	HTA7	histone H2A 7	-	-	GO:0003677//DNA binding;	-
Potri.019G121800.v3.0	2495.67	0.5923	-0.7556	3.3550000000000004e-30	1.4640000000000001e-28	Nodiff	Chr19	14997272	14998060	-	210	Potri.019G121800	-	-	-	-	-	-	-	-	-	-	-	-	-
Potri.017G057800.v3.0	213.698	0.313	-1.676	3.745e-30	1.6320000000000001e-28	Down Regulation	Chr17	5245839	5251789	-	3210	Potri.017G057800	GO:0016157,GO:0005985	K00696	2.4.1.14	PF00862,PF05116,PF00534	PTHR12526,PTHR12526:SF351	KOG0853	AT1G04920.1	ATSPS3F,SPS3F	sucrose phosphate synthase 3F	-	-	-	ko00500(Starch and sucrose metabolism)
Potri.018G029400.v3.0	2765.23	1.5942	0.6728	3.94e-30	1.714e-28	Nodiff	Chr18	2307645	2314750	-	3463	Potri.018G029400	GO:0030244,GO:0016760,GO:0016020	K10999	2.4.1.12	PF14569,PF03552	PTHR13301,PTHR13301:SF33	-	AT4G32410.1	AtCESA1,CESA1,RSW1	cellulose synthase 1	-	-	-	-
Potri.005G258400.v3.0	693.04	0.4677	-1.096	4.391e-30	1.908e-28	Down Regulation	Chr05	25751765	25752562	+	429	Potri.005G258400	-	-	-	PF02672	PTHR33921,PTHR33921:SF3	-	AT1G76560.1	CP12-3	CP12 domain-containing protein 3	-	-	-	-
Potri.010G124700.v3.0	689.367	0.4668	-1.099	4.7000000000000004e-30	2.04e-28	Down Regulation	Chr10	14078248	14079411	+	525	Potri.010G124700	-	-	-	-	-	-	-	-	-	-	-	-	-
Potri.011G030900.v3.0	379.535	0.3737	-1.42	4.938e-30	2.14e-28	Down Regulation	Chr11	2584392	2588001	+	1422	Potri.011G030900	GO:0016021	-	-	PF01925	PTHR14255,PTHR14255:SF3	-	-	-	Sulfite exporter TauE/SafE family protein	-	GO:0016021//integral component of membrane;	-	-
Potri.015G080000.v3.0	844.1	0.5243	-0.9315	4.9740000000000004e-30	2.153e-28	Nodiff	Chr15	10496012	10498192	-	663	Potri.015G080000	-	-	-	PF04832	PTHR11220	-	-	-	SOUL heme-binding family protein	-	-	-	-
Potri.015G099800.v3.0	135.035	4.5145	2.1746	5.065e-30	2.1890000000000003e-28	Up Regulation	Chr15	11885404	11886522	+	612	Potri.015G099800	-	-	-	PF14364	PTHR35762,PTHR35762:SF2	-	-	-	-	-	-	-	-
Potri.002G236500.v3.0	2045.66	0.5899	-0.7615	5.842e-30	2.522e-28	Nodiff	Chr02	22982352	22983466	+	900	Potri.002G236500	GO:0016758,GO:0008152	-	2.4.1.271	-	PTHR11926,PTHR11926:SF98	-	AT4G15550.1	IAGLU	indole-3-acetate beta-D-glucosyltransferase	-	-	-	-
Potri.004G013600.v3.0	284.014	2.9726	1.5717	6.324e-30	2.726e-28	Up Regulation	Chr04	871982	872916	+	495	Potri.004G013600	-	-	-	-	PTHR33386,PTHR33386:SF3	-	-	-	ankyrin repeat family protein	-	-	-	-
Potri.001G388200.v3.0	2034.88	1.8349	0.8757	6.702e-30	2.885e-28	Nodiff	Chr01	40496379	40498305	+	1746	Potri.001G388200	GO:0055114,GO:0004097,GO:0016491,GO:0008152	K00422	1.10.3.1	PF12142,PF00264,PF12143	PTHR11474,PTHR11474:SF33	-	-	-	-	-	-	-	ko00950(Isoquinoline alkaloid biosynthesis);ko00350(Tyrosine metabolism)
Potri.006G168100.v3.0	215.615	3.2523	1.7014	6.949e-30	2.988e-28	Up Regulation	Chr06	17359274	17360246	+	312	Potri.006G168100	-	K11254	-	PF15511	PTHR10484	KOG3467	-	-	Histone superfamily protein	-	-	-	-
Potri.003G219400.v3.0	160.101	4.0428	2.0154	7.283e-30	3.127e-28	Up Regulation	Chr03	21514119	21516113	-	1455	Potri.003G219400	GO:0055114,GO:0051537,GO:0016491,GO:0010277	-	1.14.12.20	PF00355,PF08417	PTHR21266,PTHR21266:SF25	-	AT4G25650.1	ACD1-LIKE,PTC52,TIC55-IV	ACD1-like	-	-	-	-
Potri.018G103400.v3.0	147.19	0.2513	-1.992	7.613000000000001e-30	3.2640000000000003e-28	Down Regulation	Chr18	13091979	13095053	+	2583	Potri.018G103400	GO:0005515,GO:0006468,GO:0005524,GO:0004672	-	2.7.11.1	PF08263,PF00560,PF13855,PF00069	PTHR27000,PTHR27000:SF192	KOG1187	-	-	Leucine-rich receptor-like protein kinase family protein	-	-	-	-
Potri.011G145700.v3.0	103.888	6.1631	2.6237	7.859000000000001e-30	3.366e-28	Up Regulation	Chr11	16566385	16570078	-	1173	Potri.011G145700	GO:0055085,GO:0016021	-	-	PF03547	PTHR31651,PTHR31651:SF4	KOG2722	-	-	Auxin efflux carrier family protein	-	-	-	-
Potri.008G146400.v3.0	538.773	2.1181	1.0827	7.974e-30	3.41e-28	Up Regulation	Chr08	9847903	9852942	+	1605	Potri.008G146400	GO:0055085,GO:0016020,GO:0006810,GO:0005215	K14611	-	PF00860	PTHR11119,PTHR11119:SF50	-	-	-	Xanthine/uracil permease family protein	-	-	-	-
Potri.006G239500.v3.0	284.945	0.345	-1.535	9.354000000000001e-30	3.995e-28	Down Regulation	Chr06	24861808	24863053	+	1239	Potri.006G239500	GO:0008270,GO:0005515	K10664	-	PF13639	PTHR14155,PTHR14155:SF95	-	-	-	RING/U-box superfamily protein	-	-	-	-
Potri.009G121500.v3.0	317.595	2.704	1.4351	9.418e-30	4.0170000000000003e-28	Up Regulation	Chr09	10163683	10169325	-	2484	Potri.009G121500	GO:0006260,GO:0005524,GO:0003677	K02212	3.6.4.12	PF14551,PF00493	PTHR11630,PTHR11630:SF66	-	AT2G16440.1	MCM4	Minichromosome maintenance (MCM2/3/5) family protein	-	-	-	ko03030(DNA replication)
Potri.014G126900.v3.0	280.714	2.8072	1.4891	9.718e-30	4.14e-28	Up Regulation	Chr14	9742752	9745523	-	1533	Potri.014G126900	GO:0005975,GO:0004553	-	3.2.1.4	PF00759	PTHR22298,PTHR22298:SF55	-	AT4G02290.1	AtGH9B13,GH9B13	glycosyl hydrolase 9B13	-	-	-	-
Potri.001G265600.v3.0	590.472	0.4824	-1.052	1.0229999999999999e-29	4.351e-28	Down Regulation	Chr01	27364529	27374234	+	1638	Potri.001G265600	-	K11159	-	PF03055	PTHR10543,PTHR10543:SF37	KOG1285	AT3G63520.1	ATCCD1,ATNCED1,CCD1,NCED1	carotenoid cleavage dioxygenase 1	-	-	-	-
Potri.010G153000.v3.0	259.035	2.9756	1.5732	1.195e-29	5.079e-28	Up Regulation	Chr10	16067023	16079422	+	6861	Potri.010G153000	GO:0008017,GO:0007018,GO:0005524,GO:0003777,GO:0005871	K10400	3.6.4.4	PF12711,PF00225	PTHR24115,PTHR24115:SF417	KOG4280	AT3G17360.1	POK1	phragmoplast orienting kinesin 1	-	-	-	-
Potri.003G024900.v3.0	76.1728	11.4432	3.5164	1.2369999999999999e-29	5.247e-28	Up Regulation	Chr03	2971684	2973930	-	1689	Potri.003G024900	GO:0005525	-	3.6.5.5	PF00350,PF01031	PTHR11566,PTHR11566:SF45	KOG0446	AT1G60500.1	DRP4C	Dynamin related protein 4C	-	-	GO:0005525//GTP binding;	-
Potri.006G245900.v3.0	654.504	0.4797	-1.06	1.2889999999999998e-29	5.464e-28	Down Regulation	Chr06	25337833	25339670	-	1413	Potri.006G245900	-	-	-	PF16983	PTHR31970,PTHR31970:SF3	-	AT2G25680.1	MOT1	molybdate transporter 1	-	-	-	-
Potri.006G278000.v3.0	1338.68	0.5246	-0.9308	1.446e-29	6.121e-28	Nodiff	Chr06	27705617	27708285	-	705	Potri.006G278000	-	-	-	PF04654	PTHR31881,PTHR31881:SF6	-	-	-	Protein of unknown function, DUF599	-	-	-	-
Potri.008G002900.v3.0	2440.82	0.5857	-0.7719	1.597e-29	6.749e-28	Nodiff	Chr08	158515	165292	+	1759	Potri.008G002900	GO:0016740	K00600	2.1.2.1	PF00464	PTHR11680,PTHR11680:SF8	-	AT4G37930.1	SHM1,SHMT1,STM	serine transhydroxymethyltransferase 1	-	-	GO:0016740//transferase activity;	ko00670(One carbon pool by folate);ko00630(Glyoxylate and dicarboxylate metabolism);ko00460(Cyanoamino acid metabolism);ko00260(Glycine, serine and threonine metabolism)
Potri.019G124600.v3.0	1704.87	0.5499	-0.8627	1.616e-29	6.819e-28	Nodiff	Chr19	15246505	15247381	+	609	Potri.019G124600	GO:0004866	-	-	PF00197	PTHR33107	-	-	-	Kunitz family trypsin and protease inhibitor protein	-	-	GO:0004866//endopeptidase inhibitor activity;	-
Potri.016G091100.v3.0	7873.84	1.5299	0.6134	1.623e-29	6.843e-28	Nodiff	Chr16	7482820	7486204	+	2148	Potri.016G091100	-	K10775	4.3.1.24	PF00221	PTHR10362,PTHR10362:SF17	-	AT2G37040.1	ATPAL1,PAL1	PHE ammonia lyase 1	-	-	-	ko00940(Phenylpropanoid biosynthesis);ko00360(Phenylalanine metabolism)
Potri.011G031200.v3.0	329.767	2.8082	1.4897	1.654e-29	6.965e-28	Up Regulation	Chr11	2593821	2599662	-	2406	Potri.011G031200	GO:0008017,GO:0007018,GO:0005524,GO:0003777,GO:0005871	K10405	3.6.4.5	PF00225	PTHR24115,PTHR24115:SF464	-	AT4G21270.1	ATK1,KATA,KATAP	kinesin 1	-	-	-	-
Potri.001G329700.v3.0	903.506	1.9535	0.9661	1.692e-29	7.112e-28	Nodiff	Chr01	33344421	33345886	-	990	Potri.001G329700	GO:0055114,GO:0009186	K10808	1.17.4.1	PF00268	PTHR23409	-	AT3G27060.1	ATTSO2,TSO2	Ferritin/ribonucleotide reductase-like family protein	-	-	-	ko00480(Glutathione metabolism);ko00240(Pyrimidine metabolism);ko00230(Purine metabolism)
Potri.001G356900.v3.0	18242.6	0.6937	-0.5276	2.133e-29	8.956e-28	Nodiff	Chr01	36550124	36554567	+	1701	Potri.001G356900	GO:0006508,GO:0004190	K08245	3.4.23.40	PF03489,PF00026	PTHR13683,PTHR13683:SF286	KOG1339	AT1G11910.1	APA1,ATAPA1	Saposin-like aspartyl protease family protein	-	-	-	-
Potri.014G136600.v3.0	157.859	3.9666	1.9879	2.1749999999999998e-29	9.119e-28	Up Regulation	Chr14	10447208	10452159	+	1431	Potri.014G136600	GO:0055085,GO:0016021	K08145	-	PF07690	PTHR23500,PTHR23500:SF112	KOG0254	-	-	Major facilitator superfamily protein	-	-	-	-
Potri.006G235000.v3.0	221.301	3.1922	1.6745	2.2449999999999998e-29	9.404e-28	Up Regulation	Chr06	24453305	24456224	+	882	Potri.006G235000	GO:0006468,GO:0005524,GO:0004672,GO:0007049	K08850	2.7.11.1	PF00069	PTHR24350	KOG0580	AT4G32830.1	AtAUR1,AUR1	ataurora1	-	-	-	-
Potri.001G266000.v3.0	337.729	0.397	-1.333	2.4139999999999998e-29	1.0100000000000001e-27	Down Regulation	Chr01	27390507	27396133	-	982	Potri.001G266000	GO:0006355,GO:0003700	K08064	-	PF02045	PTHR12632,PTHR12632:SF15	KOG1561	AT3G20910.1	NF-YA9	nuclear factor Y, subunit A9	-	-	-	-
Potri.006G158900.v3.0	3917.16	0.6377	-0.6492	2.491e-29	1.041e-27	Nodiff	Chr06	14932162	14936982	-	1952	Potri.006G158900	GO:0016021,GO:0015116,GO:0008272,GO:0055085,GO:0016020,GO:0008271,GO:1902358	K17471	-	PF01740,PF00916	PTHR11814,PTHR11814:SF54	KOG0236	AT5G19600.1	SULTR3;5	sulfate transporter 3;5	-	-	-	-
Potri.002G258500.v3.0	195.252	3.2737	1.7109	2.5419999999999997e-29	1.0600000000000002e-27	Up Regulation	Chr02	24734503	24739131	-	2952	Potri.002G258500	-	-	2.7.11.1	-	PTHR27000,PTHR27000:SF91	KOG4237	-	-	-	-	-	-	-
Potri.001G454300.v3.0	2103.95	1.6526	0.7247	2.55e-29	1.063e-27	Nodiff	Chr01	48882374	48886695	+	1890	Potri.001G454300	GO:0008168	-	-	PF03141	PTHR10108,PTHR10108:SF801	-	-	-	S-adenosyl-L-methionine-dependent methyltransferases superfamily protein	-	-	GO:0008168//methyltransferase activity;	-
Potri.008G058500.v3.0	3363.24	0.6446	-0.6335	2.994e-29	1.246e-27	Nodiff	Chr08	3506096	3509428	-	1453	Potri.008G058500	GO:0005524	-	-	PF00004	PTHR32429,PTHR32429:SF8	KOG0651	AT2G39730.3	RCA	rubisco activase	-	-	GO:0005524//ATP binding;	-
Potri.014G033400.v3.0	1156.76	0.5297	-0.9168	3.174e-29	1.319e-27	Nodiff	Chr14	2720633	2722940	+	1311	Potri.014G033400	GO:0006629	-	-	PF01734	PTHR32176	KOG0513	AT2G26560.1	PLA IIA,PLA2A,PLP2	phospholipase A 2A	GO:0006629//lipid metabolic process;	-	-	-
Potri.007G033700.v3.0	2667.84	0.6316	-0.6628	3.3649999999999996e-29	1.397e-27	Nodiff	Chr07	2605029	2607382	-	1007	Potri.007G033700	GO:0042549,GO:0019898,GO:0015979,GO:0009654,GO:0009523,GO:0005509	K02716	-	PF01716	PTHR34058,PTHR34058:SF1	-	AT3G50820.1	OEC33,PSBO-2,PSBO2	photosystem II subunit O-2	-	-	-	ko00195(Photosynthesis)
Potri.002G083400.v3.0	411.668	2.3244	1.2168	3.5489999999999997e-29	1.4709999999999999e-27	Up Regulation	Chr02	5836331	5840991	-	2094	Potri.002G083400	-	-	-	PF05911	PTHR31580,PTHR31580:SF2	-	-	-	Plant protein of unknown function (DUF869)	-	-	-	-
Potri.T114100.v3.0	107.754	5.5908	2.4831	3.9649999999999996e-29	1.641e-27	Up Regulation	scaffold_183	10888	15381	+	1713	Potri.T114100	GO:0005515	-	2.7.11.1	PF00560,PF08263,PF13855	PTHR27004,PTHR27004:SF11	KOG0617	AT1G74170.1	AtRLP13,RLP13	receptor like protein 13	-	-	GO:0005515//protein binding;	-
Potri.004G003800.v3.0	1912.36	1.6635	0.7342	4.366e-29	1.805e-27	Nodiff	Chr04	248862	254872	+	1690	Potri.004G003800	GO:0006096,GO:0003872	K00895	2.7.1.90	PF00365	PTHR13697,PTHR13697:SF26	KOG2440	-	-	Phosphofructokinase family protein	-	-	-	ko00051(Fructose and mannose metabolism);ko00030(Pentose phosphate pathway);ko00010(Glycolysis / Gluconeogenesis)
Potri.012G127400.v3.0	165.857	3.9979	1.9993	4.4339999999999996e-29	1.831e-27	Up Regulation	Chr12	14511829	14512641	+	609	Potri.012G127400	GO:0004857	-	3.1.1.11	PF04043	PTHR31080,PTHR31080:SF15	-	-	-	Plant invertase/pectin methylesterase inhibitor superfamily protein	-	-	GO:0004857//enzyme inhibitor activity;	-
Potri.008G138100.v3.0	2637.86	0.6334	-0.6587	4.751e-29	1.96e-27	Nodiff	Chr08	9204401	9209901	+	2448	Potri.008G138100	-	-	-	PF07227,PF16312	PTHR21736,PTHR21736:SF15	-	-	-	Protein of unknown function (DUF1423)	-	-	-	-
Potri.005G259000.v3.0	862.332	0.5183	-0.9482	6.119e-29	2.5200000000000003e-27	Nodiff	Chr05	25796382	25798280	+	705	Potri.005G259000	-	-	-	PF04640	PTHR31065,PTHR31065:SF12	-	-	-	PLATZ transcription factor family protein	-	-	-	-
Potri.003G092800.v3.0	2372.65	0.6264	-0.6748	6.425e-29	2.6429999999999998e-27	Nodiff	Chr03	12010566	12013641	+	672	Potri.003G092800	-	-	-	PF04640	PTHR31065,PTHR31065:SF2	-	-	-	PLATZ transcription factor family protein	-	-	-	-
Potri.010G059600.v3.0	1455.42	2.0034	1.0025	6.457999999999999e-29	2.653e-27	Up Regulation	Chr10	8832325	8834870	-	1695	Potri.010G059600	GO:0055114,GO:0047134	K17609	1.8.1.8	PF07649,PF13905	PTHR13871,PTHR13871:SF7	KOG2501	-	-	DC1 domain-containing protein	-	-	-	-
Potri.008G009500.v3.0	651.607	1.9668	0.9758	6.587999999999999e-29	2.703e-27	Nodiff	Chr08	521815	525172	-	1914	Potri.008G009500	GO:0016597,GO:0008152,GO:0055114,GO:0051287,GO:0016616	K00058	1.1.1.95	PF07991,PF01842,PF00389	PTHR10996,PTHR10996:SF159	-	AT1G17745.1	PGDH	D-3-phosphoglycerate dehydrogenase	-	-	-	ko00270(Cysteine and methionine metabolism);ko00260(Glycine, serine and threonine metabolism)
Potri.001G270600.v3.0	2972.47	0.5043	-0.9878	7.177e-29	2.941e-27	Nodiff	Chr01	27795897	27798838	-	1425	Potri.001G270600	GO:0055114,GO:0020037,GO:0016705,GO:0005506	-	-	PF00067	PTHR24286,PTHR24286:SF74	KOG0157	AT1G12740.1	CYP87A2	cytochrome P450, family 87, subfamily A, polypeptide 2	-	-	-	-
Potri.003G111300.v3.0	780.644	2.0964	1.0679	7.645999999999999e-29	3.129e-27	Up Regulation	Chr03	13472255	13473284	+	705	Potri.003G111300	-	-	-	PF14547	PTHR31731,PTHR31731:SF25	-	-	-	Bifunctional inhibitor/lipid-transfer protein/seed storage 2S albumin superfamily protein	-	-	-	-
Potri.003G159600.v3.0	1352.03	0.5707	-0.8093	9.450999999999999e-29	3.863e-27	Nodiff	Chr03	17125733	17129271	+	1572	Potri.003G159600	GO:0003824,GO:0006470,GO:0004722	K01102	3.1.3.16	PF00481	PTHR13832,PTHR13832:SF227	KOG0700	-	-	Protein phosphatase 2C family protein	-	-	-	-
Potri.004G123600.v3.0	6111.14	1.4806	0.5662	1.001e-28	4.087e-27	Nodiff	Chr04	11895488	11905902	+	3069	Potri.004G123600	GO:0008184,GO:0005975	K00688	2.4.1.1	PF00343	PTHR11468,PTHR11468:SF8	-	-	-	Glycosyl transferase, family 35	-	-	-	ko00500(Starch and sucrose metabolism)
Potri.004G235400.v3.0	1148.54	1.8259	0.8686	1.08e-28	4.404e-27	Nodiff	Chr04	24104232	24106900	-	1651	Potri.004G235400	GO:0055114,GO:0020037,GO:0016705,GO:0005506	-	1.14.13.93	PF00067	PTHR24286,PTHR24286:SF10	KOG0157	AT4G19230.1	CYP707A1	cytochrome P450, family 707, subfamily A, polypeptide 1	-	-	-	-
Potri.018G127700.v3.0	133.895	4.3776	2.1301	1.083e-28	4.411e-27	Up Regulation	Chr18	14985101	14986463	-	764	Potri.018G127700	-	K09422	-	PF00249	PTHR10641,PTHR10641:SF662	KOG0048	AT5G52600.1	AtMYB82,MYB82	myb domain protein 82	-	-	-	-
Potri.002G098600.v3.0	2378.37	1.6403	0.714	1.1820000000000002e-28	4.807e-27	Nodiff	Chr02	7115472	7117718	+	1242	Potri.002G098600	-	-	-	PF04674	PTHR31279,PTHR31279:SF3	-	AT4G08950.1	EXO	Phosphate-responsive 1 family protein	-	-	-	-
Potri.001G162800.v3.0	6772.48	0.6336	-0.6583	1.3000000000000002e-28	5.279e-27	Nodiff	Chr01	13606954	13612423	+	1584	Potri.001G162800	GO:0030170,GO:0009058	K00814	2.6.1.2	PF00155	PTHR11751,PTHR11751:SF369	-	AT1G72330.1	ALAAT2	alanine aminotransferase 2	-	-	-	ko00710(Carbon fixation in photosynthetic organisms);ko00250(Alanine, aspartate and glutamate metabolism);ko00220(Arginine biosynthesis)
Potri.001G127300.v3.0	457.17	2.2406	1.1639	1.374e-28	5.576e-27	Up Regulation	Chr01	10318434	10326187	+	1777	Potri.001G127300	GO:0005089	-	-	PF03759	PTHR33101,PTHR33101:SF2	-	AT1G31650.1	ATROPGEF14,ROPGEF14	RHO guanyl-nucleotide exchange factor 14	-	-	-	-
Potri.001G179400.v3.0	119.786	4.9927	2.3198	1.382e-28	5.599e-27	Up Regulation	Chr01	15510048	15514738	+	2100	Potri.001G179400	GO:0016021,GO:0015116,GO:0008272,GO:0055085,GO:0016020,GO:0008271	K17471	-	PF01740,PF00916	PTHR11814,PTHR11814:SF85	-	AT3G15990.1	SULTR3;4	sulfate transporter 3;4	-	-	-	-
Potri.019G124400.v3.0	5858.66	0.5533	-0.8539	1.414e-28	5.724e-27	Nodiff	Chr19	15228052	15232968	+	824	Potri.019G124400	GO:0004866	-	-	PF00197	PTHR33107,PTHR33107:SF5	-	-	-	Kunitz family trypsin and protease inhibitor protein	-	-	GO:0004866//endopeptidase inhibitor activity;	-
Potri.008G108000.v3.0	8446.18	0.6425	-0.6383	1.558e-28	6.299e-27	Nodiff	Chr08	6871543	6876079	+	2103	Potri.008G108000	GO:0008152,GO:0003824	-	6.2.1.1,6.2.1.2	PF13193,PF00501	PTHR24095,PTHR24095:SF169	KOG1176	AT3G16910.1	AAE7,ACN1	acyl-activating enzyme 7	-	-	-	-
Potri.T162300.v3.0	471.485	2.4711	1.3052	1.593e-28	6.431e-27	Up Regulation	scaffold_766	3595	4191	-	267	Potri.T162300	-	-	-	PF12609	PTHR33090	-	-	-	Wound-responsive family protein	-	-	-	-
Potri.019G032500.v3.0	226.577	0.3173	-1.656	1.871e-28	7.545e-27	Down Regulation	Chr19	3700182	3702612	+	1005	Potri.019G032500	GO:0008270,GO:0005515	K11982	6.3.2.19	PF14369,PF13639	PTHR22763,PTHR22763:SF61	-	AT5G56340.1	ATCRT1	RING/U-box superfamily protein	-	-	-	-
Potri.004G051500.v3.0	73.4835	0.02188	-5.514	2.014e-28	8.11e-27	Down Regulation	Chr04	3983288	3988904	+	516	Potri.004G051500	GO:0009607,GO:0006952	-	-	PF00407	PTHR31338,PTHR31338:SF16	-	-	-	Polyketide cyclase/dehydrase and lipid transport superfamily protein	-	-	-	-
Potri.005G160900.v3.0	788.659	0.5026	-0.9925	2.081e-28	8.370000000000001e-27	Nodiff	Chr05	16330145	16331398	-	1254	Potri.005G160900	GO:0008270,GO:0005515	K10664	-	PF13639	PTHR14155	-	-	-	RING/U-box superfamily protein	-	-	-	-
Potri.018G014600.v3.0	115.505	4.8948	2.2913	2.143e-28	8.606999999999999e-27	Up Regulation	Chr18	1134955	1136986	-	1416	Potri.018G014600	GO:0006508,GO:0004190	-	3.4.23.12	PF00026	PTHR13683,PTHR13683:SF246	KOG1339	-	-	Eukaryotic aspartyl protease family protein	-	-	-	-
Potri.001G362200.v3.0	616.342	0.4757	-1.072	2.152e-28	8.631999999999999e-27	Down Regulation	Chr01	37460709	37466377	-	4353	Potri.001G362200	GO:0055085,GO:0042626,GO:0016021,GO:0006810,GO:0005524,GO:0016887	-	3.6.3.44	PF00664,PF00005	PTHR24223,PTHR24223:SF245	-	AT3G13080.1	ATMRP3,MRP3	multidrug resistance-associated protein 3	-	-	-	-
Potri.002G261900.v3.0	378.286	2.4032	1.2649	2.163e-28	8.667e-27	Up Regulation	Chr02	24981648	24982820	-	729	Potri.002G261900	GO:0046080,GO:0016787	K01520	3.6.1.23	PF00692	PTHR11241,PTHR11241:SF0	KOG3370	AT3G46940.1	DUT1	DUTP-PYROPHOSPHATASE-LIKE 1	-	-	-	ko00240(Pyrimidine metabolism)
Potri.016G041200.v3.0	2594.34	1.6366	0.7107	2.4150000000000002e-28	9.666e-27	Nodiff	Chr16	2560583	2563487	-	1809	Potri.016G041200	GO:0003723,GO:0006396	K11131	5.4.99.25	PF01472,PF01509,PF16198,PF08068	PTHR23127	-	AT3G57150.1	AtCBF5,AtNAP57,CBF5,NAP57	homologue of NAP57	-	-	-	ko03008(Ribosome biogenesis in eukaryotes)
Potri.016G104500.v3.0	871.87	0.5372	-0.8964	3.174e-28	1.2690000000000001e-26	Nodiff	Chr16	10379388	10380773	+	438	Potri.016G104500	GO:0005515	K00799	2.5.1.18	PF02798	PTHR11260,PTHR11260:SF303	-	AT3G09270.1	ATGSTU8,GSTU8	glutathione S-transferase TAU 8	-	-	GO:0005515//protein binding;	ko00480(Glutathione metabolism)
Potri.011G123300.v3.0	676.55	0.5142	-0.9597	3.367e-28	1.344e-26	Nodiff	Chr11	14820375	14822371	+	1029	Potri.011G123300	GO:0006355,GO:0003677	-	-	PF02365	PTHR31719,PTHR31719:SF39	-	AT4G27410.2	ANAC072,RD26	NAC (No Apical Meristem) domain transcriptional regulator superfamily protein	-	-	-	-
Potri.003G097300.v3.0	1105.72	0.515	-0.9574	3.385e-28	1.349e-26	Nodiff	Chr03	12398973	12402849	-	1047	Potri.003G097300	GO:0048046,GO:0016762,GO:0006073,GO:0005618,GO:0005975,GO:0004553	K08235	2.4.1.207	PF06955,PF00722	PTHR31062,PTHR31062:SF16	-	AT1G32170.1	XTH30,XTR4	xyloglucan endotransglucosylase/hydrolase 30	-	-	-	-
Potri.006G122000.v3.0	859.678	2.0243	1.0174	3.418e-28	1.361e-26	Up Regulation	Chr06	9747016	9750996	+	1461	Potri.006G122000	-	K01728	4.2.2.2	PF00544	PTHR31683,PTHR31683:SF21	-	-	-	Pectin lyase-like superfamily protein	-	-	-	ko00040(Pentose and glucuronate interconversions)
Potri.005G254100.v3.0	2474.69	0.6212	-0.6868	3.73e-28	1.483e-26	Nodiff	Chr05	25516455	25519443	-	1568	Potri.005G254100	GO:0055114,GO:0016620	K05298	1.2.1.13	PF00044	PTHR10836,PTHR10836:SF39	KOG0657	AT1G42970.1	GAPB	glyceraldehyde-3-phosphate dehydrogenase B subunit	-	-	-	ko00710(Carbon fixation in photosynthetic organisms)
Potri.001G074000.v3.0	256.141	2.8024	1.4867	3.9510000000000004e-28	1.5700000000000001e-26	Up Regulation	Chr01	5881342	5886688	-	2505	Potri.001G074000	GO:0006260,GO:0005524,GO:0003677,GO:0042555,GO:0006270,GO:0005634,GO:0003678	K02542	3.6.4.12	PF14551,PF00493	PTHR11630,PTHR11630:SF43	-	AT5G44635.1	MCM6	minichromosome maintenance (MCM2/3/5) family protein	-	-	-	ko03030(DNA replication)
Potri.001G028200.v3.0	1562.36	1.6651	0.7356	4.277e-28	1.697e-26	Nodiff	Chr01	2103048	2105762	+	1278	Potri.001G028200	GO:0006508,GO:0004190	-	3.4.23.12	PF14541	PTHR13683,PTHR13683:SF258	KOG1339	-	-	Eukaryotic aspartyl protease family protein	-	-	-	-
Potri.006G251200.v3.0	178.47	3.4728	1.7961	4.8430000000000005e-28	1.919e-26	Up Regulation	Chr06	25711306	25716398	-	2757	Potri.006G251200	-	-	-	PF03638	PTHR12446,PTHR12446:SF27	-	AT3G22780.1	ATTSO1,TSO1	Tesmin/TSO1-like CXC domain-containing protein	-	-	-	-
Potri.009G104600.v3.0	149.729	3.8819	1.9568	5.206e-28	2.0600000000000002e-26	Up Regulation	Chr09	9157154	9158411	-	909	Potri.009G104600	GO:0016787,GO:0008152	-	4.2.1.105,3.1.1.1	PF07859	PTHR23024,PTHR23024:SF228	KOG1515	-	-	alpha/beta-Hydrolases superfamily protein	-	-	-	-
Potri.015G131800.v3.0	699.766	0.4648	-1.105	5.556e-28	2.1960000000000003e-26	Down Regulation	Chr15	14241911	14243904	+	1407	Potri.015G131800	-	-	-	PF11961,PF05003	PTHR31371,PTHR31371:SF4	-	-	-	Protein of unknown function (DUF668)	-	-	-	-
Potri.007G057800.v3.0	198.354	3.3449	1.742	5.59e-28	2.207e-26	Up Regulation	Chr07	6146471	6148201	+	921	Potri.007G057800	-	-	-	-	PTHR28039,PTHR28039:SF2	-	-	-	Chalcone-flavanone isomerase family protein	-	-	-	-
Potri.001G220900.v3.0	76.2783	10.2354	3.3555	5.695e-28	2.246e-26	Up Regulation	Chr01	22650508	22651752	-	744	Potri.001G220900	-	-	-	PF00314	PTHR31048,PTHR31048:SF32	-	-	-	Pathogenesis-related thaumatin superfamily protein	-	-	-	-
Potri.006G117200.v3.0	579.265	2.0284	1.0203	5.718e-28	2.2520000000000003e-26	Up Regulation	Chr06	9217482	9220140	+	2037	Potri.006G117200	GO:0006468,GO:0005524,GO:0004672	-	2.7.11.1	PF08263,PF00069	PTHR27008,PTHR27008:SF33	KOG1187	-	-	Leucine-rich repeat protein kinase family protein	-	-	-	-
Potri.004G082200.v3.0	1509.82	1.7013	0.7667	5.997000000000001e-28	2.3590000000000003e-26	Nodiff	Chr04	6773564	6777873	+	767	Potri.004G082200	GO:0005852,GO:0005737,GO:0003743	K03245	-	PF08597	PTHR21681	KOG4813	-	-	Translation initiation factor eIF3 subunit	-	-	-	-
Potri.010G089300.v3.0	1395.92	0.5547	-0.8502	6.064e-28	2.383e-26	Nodiff	Chr10	11298010	11300561	+	903	Potri.010G089300	-	K07025	3.1.3.74	PF13419	PTHR12725,PTHR12725:SF81	KOG3109	-	-	Haloacid dehalogenase-like hydrolase (HAD) superfamily protein	-	-	-	-
Potri.019G064200.v3.0	541.508	0.4572	-1.129	6.366000000000001e-28	2.4980000000000003e-26	Down Regulation	Chr19	9698777	9701969	+	1575	Potri.019G064200	GO:0055114,GO:0020037,GO:0016705,GO:0005506	-	-	PF00067	PTHR24282,PTHR24282:SF36	KOG0157	AT5G24910.1	CYP714A1	cytochrome P450, family 714, subfamily A, polypeptide 1	-	-	-	-
Potri.012G016100.v3.0	1426.56	1.701	0.7664	6.759e-28	2.649e-26	Nodiff	Chr12	1528400	1547267	-	4764	Potri.012G016100	-	-	-	PF13589	PTHR33566,PTHR33566:SF2	-	AT5G24280.1	GMI1	gamma-irradiation and mitomycin c induced 1	-	-	-	-
Potri.002G160000.v3.0	2000.69	0.5949	-0.7493	6.8990000000000005e-28	2.701e-26	Nodiff	Chr02	12033603	12039893	-	2841	Potri.002G160000	-	-	-	PF12552,PF14309	PTHR21726,PTHR21726:SF30	-	-	-	Protein of unknown function (DUF3741)	-	-	-	-
Potri.002G009800.v3.0	11190.5	0.6804	-0.5556	7.04e-28	2.7530000000000005e-26	Nodiff	Chr02	567202	574736	-	1556	Potri.002G009800	GO:0055114,GO:0020037,GO:0004096,GO:0006979	K03781	1.11.1.6,1.11.1.21	PF06628,PF00199	PTHR11465,PTHR11465:SF19	-	AT4G35090.1	CAT2	catalase 2	-	-	-	ko04146(Peroxisome);ko04016(MAPK signaling pathway - plant);ko00630(Glyoxylate and dicarboxylate metabolism);ko00380(Tryptophan metabolism)
Potri.011G110000.v3.0	277.206	0.3852	-1.376	7.065e-28	2.7590000000000003e-26	Down Regulation	Chr11	13485511	13486963	+	1371	Potri.011G110000	-	-	-	PF01453	PTHR32444,PTHR32444:SF13	-	-	-	D-mannose binding lectin protein with Apple-like carbohydrate-binding domain	-	-	-	-
Potri.013G045000.v3.0	513.394	0.466	-1.102	7.079e-28	2.761e-26	Down Regulation	Chr13	3179488	3181608	+	1101	Potri.013G045000	GO:0055114,GO:0016491	-	1.14.11.20	PF14226,PF03171	PTHR10209,PTHR10209:SF120	KOG0143	-	-	2-oxoglutarate (2OG) and Fe(II)-dependent oxygenase superfamily protein	-	-	-	-
Potri.004G106800.v3.0	3888.65	1.9985	0.9989	7.618000000000001e-28	2.9680000000000004e-26	Nodiff	Chr04	9400604	9403466	+	1086	Potri.004G106800	GO:0008295,GO:0006597,GO:0004014	K01611	4.1.1.50	PF01536	PTHR11570,PTHR11570:SF6	KOG0788	AT3G02470.4	SAMDC	S-adenosylmethionine decarboxylase	-	-	-	ko00330(Arginine and proline metabolism);ko00270(Cysteine and methionine metabolism)
Potri.001G015700.v3.0	300.237	2.7576	1.4634	9.059e-28	3.5250000000000004e-26	Up Regulation	Chr01	1138845	1141393	-	2319	Potri.001G015700	GO:0005515	-	-	PF06398,PF00168	PTHR10024,PTHR10024:SF243	-	-	-	Calcium-dependent lipid-binding (CaLB domain) plant phosphoribosyltransferase family protein	-	-	GO:0005515//protein binding;	-
Potri.009G132500.v3.0	332.711	2.5213	1.3341	9.603000000000001e-28	3.732e-26	Up Regulation	Chr09	10742727	10745596	+	1035	Potri.009G132500	-	-	-	PF00314	PTHR31048,PTHR31048:SF4	-	-	-	Pathogenesis-related thaumatin superfamily protein	-	-	-	-
Potri.010G204300.v3.0	522.457	2.0958	1.0675	9.828e-28	3.815e-26	Up Regulation	Chr10	19547532	19550797	-	1134	Potri.010G204300	-	K10355	-	PF00022	PTHR11937,PTHR11937:SF255	-	AT3G12110.1	ACT11	actin-11	-	-	-	-
Potri.018G114800.v3.0	11905.2	0.558	-0.8416	1.001e-27	3.88e-26	Nodiff	Chr18	13969120	13969683	+	309	Potri.018G114800	-	-	-	-	-	-	-	-	-	-	-	-	-
Potri.011G026200.v3.0	362.463	0.3906	-1.356	1.145e-27	4.434e-26	Down Regulation	Chr11	2143280	2144223	+	480	Potri.011G026200	GO:0009607,GO:0006952	-	-	PF00407	PTHR31213,PTHR31213:SF11	-	AT1G24020.2	MLP423	MLP-like protein 423	-	-	-	-
Potri.T129800.v3.0	230.406	0.3555	-1.492	1.186e-27	4.5870000000000006e-26	Down Regulation	scaffold_241	29983	31997	+	1974	Potri.T129800	GO:0043531	K13457	-	PF00931	PTHR23155,PTHR23155:SF633	KOG4658	AT3G07040.1	RPM1,RPS3	NB-ARC domain-containing disease resistance protein	-	-	GO:0043531//ADP binding;	ko04626(Plant-pathogen interaction)
Potri.015G124100.v3.0	295.947	0.386	-1.373	1.197e-27	4.6250000000000007e-26	Down Regulation	Chr15	13757991	13760902	-	2196	Potri.015G124100	GO:0006468,GO:0005524,GO:0004672	-	2.7.11.1	PF00069	PTHR27000,PTHR27000:SF196	KOG2345	-	-	Leucine-rich repeat receptor-like protein kinase family protein	-	-	-	-
Potri.015G048000.v3.0	603.855	2.138	1.0962	1.249e-27	4.819e-26	Up Regulation	Chr15	4970293	4977552	+	1721	Potri.015G048000	GO:0046983	-	-	PF00010	PTHR12565,PTHR12565:SF153	-	AT5G08130.2	BIM1	basic helix-loop-helix (bHLH) DNA-binding superfamily protein	-	-	GO:0046983//protein dimerization activity;	-
Potri.001G472200.v3.0	372.382	2.3321	1.2216	1.288e-27	4.966e-26	Up Regulation	Chr01	50327303	50330531	+	2985	Potri.001G472200	GO:0043531	-	-	PF00931	PTHR32472,PTHR32472:SF12	-	-	-	P-loop containing nucleoside triphosphate hydrolases superfamily protein	-	-	GO:0043531//ADP binding;	-
Potri.012G127500.v3.0	4499.75	1.5147	0.599	1.357e-27	5.223e-26	Nodiff	Chr12	14516562	14517551	-	597	Potri.012G127500	GO:0004857	-	3.1.1.11	PF04043	PTHR31080,PTHR31080:SF9	-	-	-	Plant invertase/pectin methylesterase inhibitor superfamily protein	-	-	GO:0004857//enzyme inhibitor activity;	-
Potri.014G020700.v3.0	1963.2	0.5796	-0.7869	1.438e-27	5.528000000000001e-26	Nodiff	Chr14	1868885	1871196	-	1500	Potri.014G020700	GO:0055114,GO:0020037,GO:0016705,GO:0005506	-	-	PF00067	PTHR24298,PTHR24298:SF87	KOG0156	AT4G37370.1	CYP81D8	cytochrome P450, family 81, subfamily D, polypeptide 8	-	-	-	-
Potri.011G140700.v3.0	187.621	3.8083	1.9292	1.444e-27	5.545e-26	Up Regulation	Chr11	16262651	16267940	-	765	Potri.011G140700	GO:0005515	K00799	2.5.1.18	PF13410	PTHR11260,PTHR11260:SF302	KOG0406	AT1G78380.1	ATGSTU19,GST8,GSTU19	glutathione S-transferase TAU 19	-	-	GO:0005515//protein binding;	ko00480(Glutathione metabolism)
Potri.005G205700.v3.0	169.949	3.5503	1.8279	1.5119999999999999e-27	5.798000000000001e-26	Up Regulation	Chr05	22025270	22030068	-	1455	Potri.005G205700	-	-	-	-	PTHR33318,PTHR33318:SF7	-	-	-	-	-	-	-	-
Potri.009G109700.v3.0	99.8596	6.1221	2.614	1.534e-27	5.879e-26	Up Regulation	Chr09	9443304	9444921	+	1449	Potri.009G109700	GO:0055114,GO:0020037,GO:0016705,GO:0005506	K01723	-	PF00067	PTHR24286,PTHR24286:SF76	-	AT5G42650.1	AOS,CYP74A,DDE2	allene oxide synthase	-	-	-	ko00592(alpha-Linolenic acid metabolism)
Potri.001G377900.v3.0	491.585	2.2055	1.1411	1.648e-27	6.305e-26	Up Regulation	Chr01	39342212	39347199	-	1119	Potri.001G377900	-	-	-	-	PTHR34224,PTHR34224:SF2	-	AT1G78430.1	RIP2	ROP interactive partner 2	-	-	-	-
Potri.013G127700.v3.0	373.358	2.3354	1.2237	1.756e-27	6.713000000000001e-26	Up Regulation	Chr13	14021880	14024368	-	906	Potri.013G127700	GO:0016491,GO:0008152	K00079	1.1.1.248	PF08659,PF00106	PTHR24322,PTHR24322:SF230	KOG1208	-	-	NAD(P)-binding Rossmann-fold superfamily protein	-	-	-	ko00790(Folate biosynthesis);ko00590(Arachidonic acid metabolism)
Potri.002G093900.v3.0	511.377	2.2073	1.1423	1.946e-27	7.430000000000001e-26	Up Regulation	Chr02	6717053	6721139	-	2340	Potri.002G093900	GO:0005975,GO:0004553	-	3.2.1.37	PF00933,PF01915	PTHR30620,PTHR30620:SF8	-	-	-	Glycosyl hydrolase family protein	-	-	-	-
Potri.019G086100.v3.0	308.247	2.5091	1.3272	2.124e-27	8.1e-26	Up Regulation	Chr19	11831427	11834551	-	1506	Potri.019G086100	GO:0055085,GO:0016020,GO:0015297,GO:0015238,GO:0006855	K03327	-	PF01554	PTHR11206,PTHR11206:SF75	KOG1347	-	-	MATE efflux family protein	-	-	-	-
Potri.004G159300.v3.0	2453.9	0.6252	-0.6777	2.132e-27	8.122000000000001e-26	Nodiff	Chr04	18033557	18039963	-	2056	Potri.004G159300	GO:0006355,GO:0003677	-	-	PF05920,PF07526	PTHR11850,PTHR11850:SF65	KOG0773	AT4G34610.2	BLH6	BEL1-like homeodomain 6	-	-	-	-
Potri.007G056500.v3.0	202.603	3.0608	1.6139	2.174e-27	8.272e-26	Up Regulation	Chr07	5978584	5981095	+	1470	Potri.007G056500	-	-	-	PF13414	PTHR36326,PTHR36326:SF1	-	-	-	Tetratricopeptide repeat (TPR)-like superfamily protein	-	-	-	-
Potri.002G259000.v3.0	239.623	2.8564	1.5142	2.229e-27	8.471000000000001e-26	Up Regulation	Chr02	24768610	24774064	-	2196	Potri.002G259000	-	K10683	6.3.2.19	PF13920,PF13771,PF00533	PTHR13763	KOG4362	AT1G04020.1	ATBARD1,BARD1,ROW1	breast cancer associated RING 1	-	-	-	ko03440(Homologous recombination)
Potri.015G120900.v3.0	640.365	2.0067	1.0048	2.3559999999999998e-27	8.941e-26	Up Regulation	Chr15	13543412	13546094	-	1422	Potri.015G120900	GO:0071949	K00511	1.14.13.132	PF01494	PTHR10835,PTHR10835:SF1	-	AT1G58440.1	SQE1,XF1	FAD/NAD(P)-binding oxidoreductase family protein	-	-	GO:0071949//FAD binding;	ko00909(Sesquiterpenoid and triterpenoid biosynthesis);ko00100(Steroid biosynthesis)
Potri.010G254700.v3.0	432.698	0.445	-1.168	2.421e-27	9.18e-26	Down Regulation	Chr10	22506327	22513512	-	1655	Potri.010G254700	GO:0016740	K00600	2.1.2.1	PF00464	PTHR11680,PTHR11680:SF8	-	AT5G26780.1	SHM2	serine hydroxymethyltransferase 2	-	-	GO:0016740//transferase activity;	ko00670(One carbon pool by folate);ko00630(Glyoxylate and dicarboxylate metabolism);ko00460(Cyanoamino acid metabolism);ko00260(Glycine, serine and threonine metabolism)
Potri.010G250600.v3.0	1733.17	1.7423	0.801	2.446e-27	9.262000000000001e-26	Nodiff	Chr10	22291531	22295758	+	1263	Potri.010G250600	-	-	-	PF10250	PTHR31288,PTHR31288:SF5	-	-	-	O-fucosyltransferase family protein	-	-	-	-
Potri.001G077900.v3.0	189.368	3.2366	1.6945	2.5419999999999998e-27	9.615e-26	Up Regulation	Chr01	6159094	6163093	-	747	Potri.001G077900	GO:0043565,GO:0006355,GO:0003700	-	-	PF07716	-	-	-	-	-	-	-	-	-
Potri.004G038300.v3.0	350.06	2.5723	1.3631	2.8469999999999998e-27	1.075e-25	Up Regulation	Chr04	2923000	2928948	+	2849	Potri.004G038300	-	-	-	-	PTHR31008,PTHR31008:SF6	-	-	-	disease resistance protein (TIR class), putative	-	-	-	-
Potri.018G094900.v3.0	227.977	2.9293	1.5505	3.106e-27	1.1720000000000001e-25	Up Regulation	Chr18	12361529	12363024	-	876	Potri.018G094900	GO:0048046,GO:0016762,GO:0006073,GO:0005618,GO:0005975,GO:0004553	-	2.4.1.207	PF06955,PF00722	PTHR31062,PTHR31062:SF47	-	AT4G25810.1	XTH23,XTR6	xyloglucan endotransglycosylase 6	-	-	-	-
Potri.012G043900.v3.0	4886.03	0.677	-0.5627	3.286e-27	1.2390000000000002e-25	Nodiff	Chr12	3978195	3981414	+	1084	Potri.012G043900	GO:0006807,GO:0006542,GO:0004356	K01915	6.3.1.2	PF03951,PF00120	PTHR20852,PTHR20852:SF59	KOG0683	AT5G37600.1	ATGLN1;1,ATGSR1,GLN1;1,GSR 1	glutamine synthase clone R1	-	-	-	ko00910(Nitrogen metabolism);ko00630(Glyoxylate and dicarboxylate metabolism);ko00250(Alanine, aspartate and glutamate metabolism);ko00220(Arginine biosynthesis)
Potri.018G130800.v3.0	2927.13	0.6553	-0.6099	3.347e-27	1.258e-25	Nodiff	Chr18	15213463	15217198	-	1899	Potri.018G130800	GO:0005515	K14515	-	PF12937,PF13516	PTHR24006,PTHR24006:SF501	KOG1947	AT2G25490.1	EBF1,FBL6	EIN3-binding F box protein 1	-	-	GO:0005515//protein binding;	ko04075(Plant hormone signal transduction);ko04016(MAPK signaling pathway - plant)
Potri.009G028800.v3.0	2745.68	1.765	0.8197	3.347e-27	1.258e-25	Nodiff	Chr09	3944246	3945819	-	744	Potri.009G028800	-	-	-	PF00314	PTHR31048,PTHR31048:SF7	-	-	-	Pathogenesis-related thaumatin superfamily protein	-	-	-	-
Potri.005G075900.v3.0	4151.92	1.5554	0.6373	3.357e-27	1.261e-25	Nodiff	Chr05	5553928	5556659	+	951	Potri.005G075900	GO:0005544,GO:0005509	K17095	-	PF00191	PTHR10502,PTHR10502:SF98	KOG0819	AT5G65020.1	ANNAT2	annexin 2	-	-	-	-
Potri.015G114800.v3.0	93.0876	6.8326	2.7724	3.641e-27	1.366e-25	Up Regulation	Chr15	13010239	13012323	-	1977	Potri.015G114800	-	-	-	PF04578,PF13968	PTHR31325,PTHR31325:SF0	-	-	-	Protein of unknown function (DUF594)	-	-	-	-
Potri.004G011700.v3.0	659.141	6842.56	12.7403	3.826e-27	1.433e-25	Up Regulation	Chr04	759127	759681	+	555	Potri.004G011700	-	-	-	-	-	-	-	-	-	-	-	-	-
Potri.006G238600.v3.0	85.9572	0.1315	-2.927	3.9619999999999996e-27	1.4830000000000002e-25	Down Regulation	Chr06	24790447	24791580	-	774	Potri.006G238600	GO:0006355,GO:0003700	K09286	-	PF00847	PTHR31985,PTHR31985:SF5	-	AT5G11590.1	TINY2	Integrase-type DNA-binding superfamily protein	-	-	-	-
Potri.002G092700.v3.0	3951.14	1.5053	0.5901	4.2300000000000004e-27	1.5810000000000001e-25	Nodiff	Chr02	6615039	6628944	-	6813	Potri.002G092700	GO:0006633,GO:0005524,GO:0003989	K11262	6.4.1.2,6.3.4.14	PF00364,PF13535,PF02785,PF00289,PF01039,PF08326	PTHR18866,PTHR18866:SF106	-	AT1G36160.2	ACC1,AT-ACC1,EMB22,GK,PAS3	acetyl-CoA carboxylase 1	-	-	-	ko00640(Propanoate metabolism);ko00620(Pyruvate metabolism);ko00061(Fatty acid biosynthesis)
Potri.001G213300.v3.0	302.957	0.39	-1.359	4.453e-27	1.663e-25	Down Regulation	Chr01	21575135	21578923	+	1503	Potri.001G213300	GO:0008236,GO:0006508	K01285	3.4.16.2	PF05577	PTHR11010,PTHR11010:SF47	-	-	-	Serine carboxypeptidase S28 family protein	-	-	-	-
Potri.001G253800.v3.0	2294.45	0.6405	-0.6428	4.502e-27	1.679e-25	Nodiff	Chr01	26367099	26370732	+	1551	Potri.001G253800	GO:0055085,GO:0016021	-	-	PF07690	PTHR23500,PTHR23500:SF14	KOG0254	AT1G77210.1	AtSTP14,STP14	sugar transporter 14	-	-	-	-
Potri.007G049800.v3.0	2822.12	0.6418	-0.6398	4.573e-27	1.704e-25	Nodiff	Chr07	4750845	4752055	+	543	Potri.007G049800	-	-	-	-	PTHR34686,PTHR34686:SF3	-	AT4G37300.1	MEE59	maternal effect embryo arrest 59	-	-	-	-
Potri.019G035600.v3.0	2951.82	0.6305	-0.6655	4.779e-27	1.778e-25	Nodiff	Chr19	4037652	4040356	-	900	Potri.019G035600	-	-	-	-	PTHR33646,PTHR33646:SF2	-	-	-	-	-	-	-	-
Potri.013G151000.v3.0	201.003	3.1383	1.65	4.986e-27	1.853e-25	Up Regulation	Chr13	15504017	15504931	+	360	Potri.013G151000	-	-	-	PF13833	PTHR10891,PTHR10891:SF585	-	AT5G54490.1	PBP1	pinoid-binding protein 1	-	-	-	-
Potri.015G024300.v3.0	186.374	3.4391	1.782	5.076e-27	1.8850000000000002e-25	Up Regulation	Chr15	1887481	1898696	+	4026	Potri.015G024300	-	K03155	-	PF05029,PF04821	PTHR22940,PTHR22940:SF4	KOG1974	AT5G52910.1	ATIM	timeless family protein	-	-	-	-
Potri.011G108000.v3.0	1673.79	0.6172	-0.6962	5.952e-27	2.207e-25	Nodiff	Chr11	13157540	13162572	+	1389	Potri.011G108000	-	-	-	PF04859	PTHR31161,PTHR31161:SF5	-	-	-	Plant protein of unknown function (DUF641)	-	-	-	-
Potri.009G096600.v3.0	1063.86	1.8383	0.8784	6.240000000000001e-27	2.311e-25	Nodiff	Chr09	8695754	8698864	+	1794	Potri.009G096600	GO:0016597,GO:0008152,GO:0055114,GO:0051287,GO:0016616	K00058	1.1.1.95	PF07991,PF01842,PF00389	PTHR10996,PTHR10996:SF159	-	AT4G34200.1	EDA9	D-3-phosphoglycerate dehydrogenase	-	-	-	ko00270(Cysteine and methionine metabolism);ko00260(Glycine, serine and threonine metabolism)
Potri.002G180100.v3.0	953.22	0.5454	-0.8747	6.429e-27	2.379e-25	Nodiff	Chr02	13987567	13990838	+	1182	Potri.002G180100	GO:0055085,GO:0016021,GO:0008324,GO:0006812	K14689	-	PF01545	PTHR11562,PTHR11562:SF31	KOG1482	AT2G46800.2	ATCDF1,ATMTP1,MTP1,ZAT,ZAT1	zinc transporter of Arabidopsis thaliana	-	-	-	-
Potri.016G143000.v3.0	573.409	0.5027	-0.9923	6.506e-27	2.404e-25	Nodiff	Chr16	14384488	14385975	-	648	Potri.016G143000	-	-	-	PF04525	PTHR31087,PTHR31087:SF22	-	-	-	Protein of unknown function (DUF567)	-	-	-	-
Potri.004G029900.v3.0	327.993	2.4517	1.2938	6.520999999999999e-27	2.407e-25	Up Regulation	Chr04	2166514	2168136	+	1146	Potri.004G029900	-	-	-	PF01535,PF13041	PTHR24015,PTHR24015:SF773	-	-	-	Tetratricopeptide repeat (TPR)-like superfamily protein	-	-	-	-
Potri.001G128500.v3.0	771.734	0.5389	-0.892	6.726e-27	2.48e-25	Nodiff	Chr01	10403471	10405879	-	1368	Potri.001G128500	GO:0006468,GO:0004672	-	2.7.11.1	PF07714	PTHR27001,PTHR27001:SF14	KOG1187	-	-	Protein kinase superfamily protein	-	-	-	-
Potri.006G214300.v3.0	101.504	0.1764	-2.503	6.833e-27	2.517e-25	Down Regulation	Chr06	22808234	22810367	+	1893	Potri.006G214300	GO:0006887,GO:0000145	K07195	-	PF03081	PTHR12542,PTHR12542:SF38	-	AT3G09520.1	ATEXO70H4,EXO70H4	exocyst subunit exo70 family protein H4	-	-	-	-
Potri.001G436700.v3.0	5285.02	0.6655	-0.5874	6.983999999999999e-27	2.569e-25	Nodiff	Chr01	46801431	46803617	+	663	Potri.001G436700	GO:0005515	K00799	2.5.1.18	PF13410,PF13417	PTHR11260,PTHR11260:SF230	KOG0406	AT1G78380.1	ATGSTU19,GST8,GSTU19	glutathione S-transferase TAU 19	-	-	GO:0005515//protein binding;	ko00480(Glutathione metabolism)
Potri.011G135900.v3.0	1646.81	0.5729	-0.8036	7.118999999999999e-27	2.616e-25	Nodiff	Chr11	15975700	15980358	+	1351	Potri.011G135900	GO:0016021,GO:0016020	K15283	-	PF00892	PTHR11132,PTHR11132:SF59	KOG1441	AT5G54800.1	ATGPT1,GPT1	glucose 6-phosphate/phosphate translocator 1	-	-	-	-
Potri.008G214600.v3.0	69.6502	0.1158	-3.111	7.463e-27	2.739e-25	Down Regulation	Chr08	17239823	17240740	+	306	Potri.008G214600	GO:0045454,GO:0015035,GO:0009055	K03676	1.8.1.9	PF00462	PTHR10168,PTHR10168:SF115	KOG1752	-	-	Thioredoxin superfamily protein	-	-	-	-
Potri.009G045100.v3.0	5835.59	0.655	-0.6105	7.519e-27	2.757e-25	Nodiff	Chr09	5122450	5125973	+	1625	Potri.009G045100	GO:0016788	K01114	3.1.4.3	PF04185	PTHR31956,PTHR31956:SF9	-	AT1G07230.1	NPC1	non-specific phospholipase C1	-	-	GO:0016788//hydrolase activity, acting on ester bonds;	ko00565(Ether lipid metabolism);ko00564(Glycerophospholipid metabolism);ko00562(Inositol phosphate metabolism)
Potri.002G117100.v3.0	109.587	4.8688	2.2836	8.122e-27	2.9750000000000003e-25	Up Regulation	Chr02	8758068	8758762	+	483	Potri.002G117100	-	-	-	-	PTHR33526,PTHR33526:SF2	-	-	-	Uncharacterised conserved protein UCP031279	-	-	-	-
Potri.018G087700.v3.0	325.927	2.4788	1.3096	8.138e-27	2.9770000000000003e-25	Up Regulation	Chr18	11468919	11475530	-	1554	Potri.018G087700	GO:0016757	-	-	PF13506	PTHR12726,PTHR12726:SF0	KOG2547	-	-	Nucleotide-diphospho-sugar transferases superfamily protein	-	-	GO:0016757//glycosyltransferase activity;	-
Potri.T086300.v3.0	210.19	3.0209	1.595	8.164e-27	2.9830000000000003e-25	Up Regulation	scaffold_102	11265	12575	+	1311	Potri.T086300	-	-	-	PF03140	PTHR31549,PTHR31549:SF2	-	-	-	-	-	-	-	-
Potri.005G181400.v3.0	224.497	2.9657	1.5684	1.0310000000000001e-26	3.7630000000000004e-25	Up Regulation	Chr05	19782145	19786003	+	1482	Potri.005G181400	GO:0005634	K06627	-	PF02984,PF00134	PTHR10177,PTHR10177:SF203	KOG0654	AT1G44110.1	CYCA1;1	Cyclin A1;1	-	GO:0005634//nucleus;	-	-
Potri.006G040800.v3.0	599.975	0.4824	-1.052	1.0320000000000001e-26	3.7630000000000004e-25	Down Regulation	Chr06	2909063	2913046	-	1061	Potri.006G040800	-	-	3.1.3.29	PF13419	PTHR12725,PTHR12725:SF60	KOG3085	-	-	Haloacid dehalogenase-like hydrolase (HAD) superfamily protein	-	-	-	-
Potri.013G032300.v3.0	1723.64	1.6326	0.7072	1.095e-26	3.989e-25	Nodiff	Chr13	2139035	2143223	-	1686	Potri.013G032300	-	K14565	-	PF08156,PF01798	PTHR10894,PTHR10894:SF1	-	-	-	NOP56-like pre RNA processing ribonucleoprotein	-	-	-	ko03008(Ribosome biogenesis in eukaryotes)
Potri.003G090100.v3.0	753.327	0.5201	-0.9433	1.0990000000000002e-26	3.999e-25	Nodiff	Chr03	11716457	11719170	+	1651	Potri.003G090100	GO:0005515	-	-	PF13855	PTHR23155,PTHR23155:SF501	KOG0617	AT4G35470.1	PIRL4	plant intracellular ras group-related LRR 4	-	-	GO:0005515//protein binding;	-
Potri.008G179300.v3.0	1596.06	0.6179	-0.6947	1.117e-26	4.06e-25	Nodiff	Chr08	12233530	12237024	-	1030	Potri.008G179300	GO:0055114,GO:0016620	K00134	1.2.1.12	PF02800	PTHR10836	KOG0657	AT3G04120.1	GAPC,GAPC-1,GAPC1	glyceraldehyde-3-phosphate dehydrogenase C subunit 1	-	-	-	ko00710(Carbon fixation in photosynthetic organisms);ko00010(Glycolysis / Gluconeogenesis)
Potri.019G041100.v3.0	420.119	0.4555	-1.135	1.1480000000000001e-26	4.167e-25	Down Regulation	Chr19	4758852	4759878	+	552	Potri.019G041100	-	-	2.3.2.4	PF06094	PTHR12510	KOG4450	-	-	AIG2-like (avirulence induced gene) family protein	-	-	-	-
Potri.004G153100.v3.0	443.181	0.4606	-1.118	1.194e-26	4.33e-25	Down Regulation	Chr04	17470569	17472163	-	942	Potri.004G153100	-	-	-	PF03181	PTHR31236,PTHR31236:SF8	-	AT1G49320.1	ATUSPL1,USPL1	unknown seed protein like 1	-	-	-	-
Potri.002G237500.v3.0	2010.91	0.6193	-0.6914	1.1980000000000001e-26	4.337000000000001e-25	Nodiff	Chr02	23032921	23037384	-	2325	Potri.002G237500	GO:0071805,GO:0016020,GO:0015079	K03549	-	PF02705	PTHR30540,PTHR30540:SF9	-	AT3G02050.1	ATKT4,ATKUP3,KUP3	K+ uptake transporter 3	-	-	-	-
Potri.011G048500.v3.0	481.337	2.2132	1.1461	1.3210000000000002e-26	4.778e-25	Up Regulation	Chr11	4174420	4175347	+	807	Potri.011G048500	GO:0008146	-	2.8.2.24	PF00685	PTHR11783,PTHR11783:SF74	KOG1584	AT1G74100.1	ATSOT16,ATST5A,CORI-7,SOT16	sulfotransferase 16	-	-	GO:0008146//sulfotransferase activity;	-
Potri.010G247700.v3.0	257.085	2.8043	1.4876	1.422e-26	5.14e-25	Up Regulation	Chr10	22134525	22138609	-	1725	Potri.010G247700	GO:0004857,GO:0042545,GO:0030599,GO:0005618	K01051	3.1.1.11	PF04043,PF01095	PTHR31707,PTHR31707:SF21	-	-	-	Plant invertase/pectin methylesterase inhibitor superfamily	-	-	-	ko00040(Pentose and glucuronate interconversions)
Potri.011G048700.v3.0	112.188	4.6111	2.2051	1.429e-26	5.157e-25	Up Regulation	Chr11	4184347	4185066	+	720	Potri.011G048700	GO:0008146	-	2.8.2.24	PF00685	PTHR11783,PTHR11783:SF74	-	AT1G74100.1	ATSOT16,ATST5A,CORI-7,SOT16	sulfotransferase 16	-	-	GO:0008146//sulfotransferase activity;	-
Potri.010G132300.v3.0	372.739	0.437	-1.194	1.4430000000000002e-26	5.203e-25	Down Regulation	Chr10	14708712	14714441	+	2379	Potri.010G132300	GO:0016021	-	-	PF03105,PF03124	PTHR10783,PTHR10783:SF35	-	AT1G68740.1	PHO1;H1	EXS (ERD1/XPR1/SYG1) family protein	-	GO:0016021//integral component of membrane;	-	-
Potri.014G126100.v3.0	669.041	2.0107	1.0077	1.4550000000000002e-26	5.24e-25	Up Regulation	Chr14	9700942	9702425	-	930	Potri.014G126100	GO:0006355,GO:0003700	-	-	PF00847	PTHR31190,PTHR31190:SF27	-	AT2G47520.1	HRE2	Integrase-type DNA-binding superfamily protein	-	-	-	-
Potri.001G082500.v3.0	432.944	2.1642	1.1138	1.8670000000000002e-26	6.716e-25	Up Regulation	Chr01	6511365	6512545	+	753	Potri.001G082500	-	-	-	-	PTHR37244,PTHR37244:SF1	-	-	-	-	-	-	-	-
Potri.006G044100.v3.0	2099.04	1.5781	0.6582	1.9230000000000002e-26	6.91e-25	Nodiff	Chr06	3151012	3153152	-	1821	Potri.006G044100	GO:0003723,GO:0006396	K11131	5.4.99.25	PF01472,PF16198,PF01509,PF08068	PTHR23127	-	AT3G57150.1	AtCBF5,AtNAP57,CBF5,NAP57	homologue of NAP57	-	-	-	ko03008(Ribosome biogenesis in eukaryotes)
Potri.006G079500.v3.0	225.663	2.8038	1.4874	1.9650000000000002e-26	7.055e-25	Up Regulation	Chr06	6019529	6024934	+	2500	Potri.006G079500	-	-	-	-	PTHR31355,PTHR31355:SF5	-	-	-	ARM repeat superfamily protein	-	-	-	-
Potri.010G183400.v3.0	120.26	4.6047	2.2031	2.073e-26	7.432e-25	Up Regulation	Chr10	18066606	18069486	+	2484	Potri.010G183400	GO:0005515,GO:0006468,GO:0004672	-	2.7.11.1	PF08263,PF00560,PF13855,PF07714	PTHR27008,PTHR27008:SF27	KOG1187	AT3G51740.1	IMK2	inflorescence meristem receptor-like kinase 2	-	-	-	-
Potri.019G027000.v3.0	256.522	490.431	8.9379	2.1010000000000003e-26	7.524000000000001e-25	Up Regulation	Chr19	3099280	3100813	+	621	Potri.019G027000	-	-	-	PF13499	PTHR23063,PTHR23063:SF1	-	-	-	Calcium-binding EF-hand family protein	-	-	-	-
Potri.003G065400.v3.0	342.011	0.3922	-1.35	2.166e-26	7.743e-25	Down Regulation	Chr03	9399635	9401667	+	1689	Potri.003G065400	-	-	-	PF03514	PTHR31636,PTHR31636:SF40	-	-	-	GRAS family transcription factor	-	-	-	-
Potri.014G180100.v3.0	1402.78	1.649	0.7216	2.1670000000000002e-26	7.743e-25	Nodiff	Chr14	14926844	14934939	-	4655	Potri.014G180100	GO:0016887,GO:0005524,GO:0055085,GO:0042626,GO:0016021,GO:0006810	K05665	3.6.3.44	PF00005,PF00664	PTHR24223,PTHR24223:SF165	-	AT3G60160.1	ATMRP9,MRP9	multidrug resistance-associated protein 9	-	-	-	ko02010(ABC transporters)
Potri.002G134500.v3.0	130.693	4.3677	2.1269	2.2360000000000002e-26	7.981e-25	Up Regulation	Chr02	10022545	10027209	-	1518	Potri.002G134500	GO:0055114,GO:0020037,GO:0016705,GO:0005506	-	-	PF00067	PTHR24282,PTHR24282:SF45	KOG0157	AT1G75130.1	CYP721A1	cytochrome P450, family 721, subfamily A, polypeptide 1	-	-	-	-
Potri.019G122100.v3.0	207.188	0.3329	-1.587	2.2420000000000003e-26	7.994e-25	Down Regulation	Chr19	15012024	15012697	+	624	Potri.019G122100	GO:0004866	-	-	PF00197	PTHR33107,PTHR33107:SF5	-	-	-	Kunitz family trypsin and protease inhibitor protein	-	-	GO:0004866//endopeptidase inhibitor activity;	-
Potri.004G053800.v3.0	120.925	4.6714	2.2239	2.2640000000000003e-26	8.063e-25	Up Regulation	Chr04	4222564	4227452	-	914	Potri.004G053800	GO:0016788	-	-	PF00657	PTHR14209	KOG3035	-	-	SGNH hydrolase-type esterase superfamily protein	-	-	GO:0016788//hydrolase activity, acting on ester bonds;	-
Potri.001G200400.v3.0	1466.81	1.6418	0.7153	2.488e-26	8.85e-25	Nodiff	Chr01	19554315	19561800	+	2572	Potri.001G200400	GO:0030246,GO:0005975,GO:0004553	-	3.2.1.23	PF02140	PTHR23421,PTHR23421:SF74	-	AT3G13750.1	BGAL1	beta galactosidase 1	-	-	-	-
Potri.007G022300.v3.0	303.604	0.4155	-1.267	2.5630000000000001e-26	9.109e-25	Down Regulation	Chr07	1691943	1692706	-	324	Potri.007G022300	-	-	-	-	PTHR35291	-	-	-	-	-	-	-	-
Potri.001G467600.v3.0	361.24	2.3539	1.235	2.6210000000000005e-26	9.304000000000001e-25	Up Regulation	Chr01	50050387	50055852	-	3228	Potri.001G467600	GO:0005515,GO:0008017,GO:0007018,GO:0005524,GO:0003777,GO:0005871	K10406	3.6.4.5	PF00307,PF00225	PTHR24115,PTHR24115:SF512	KOG0239	AT3G44730.1	ATKP1,KP1	kinesin-like protein 1	-	-	-	-
Potri.006G048600.v3.0	169.504	3.686	1.882	2.689e-26	9.535e-25	Up Regulation	Chr06	3479534	3487214	-	3432	Potri.006G048600	GO:0008017,GO:0007018,GO:0005524,GO:0003777,GO:0005871	K10406	3.6.4.5	PF00225	PTHR24115,PTHR24115:SF456	KOG4280	-	-	P-loop nucleoside triphosphate hydrolases superfamily protein with CH (Calponin Homology) domain	-	-	-	-
Potri.007G133500.v3.0	71.7956	9.0385	3.1761	2.6960000000000003e-26	9.549e-25	Up Regulation	Chr07	14716291	14718957	+	1262	Potri.007G133500	GO:0016788	-	-	PF00657	PTHR22835,PTHR22835:SF262	-	AT3G14225.1	GLIP4	GDSL-motif lipase 4	-	-	GO:0016788//hydrolase activity, acting on ester bonds;	-
Potri.001G100800.v3.0	1152.79	0.558	-0.8417	2.8550000000000005e-26	1.0099999999999999e-24	Nodiff	Chr01	7986171	7990212	-	1992	Potri.001G100800	GO:0006355,GO:0003677	-	-	PF05920,PF07526	PTHR11850,PTHR11850:SF120	KOG0773	AT5G41410.1	BEL1	POX (plant homeobox) family protein	-	-	-	-
Potri.004G023200.v3.0	63.6186	25.1292	4.6513	2.878e-26	1.017e-24	Up Regulation	Chr04	1531389	1532661	+	984	Potri.004G023200	GO:0055114,GO:0020037,GO:0006979,GO:0004601	K00430	1.11.1.7	PF00141	PTHR31235,PTHR31235:SF17	-	-	-	Peroxidase superfamily protein	-	-	-	ko00940(Phenylpropanoid biosynthesis)
Potri.005G116600.v3.0	1750.12	0.5665	-0.8199	2.9590000000000003e-26	1.045e-24	Nodiff	Chr05	8973166	8974291	+	609	Potri.005G116600	GO:0006334,GO:0005634,GO:0003677,GO:0000786	K11275	-	PF00538	PTHR11467,PTHR11467:SF50	KOG4012	AT2G18050.1	HIS1-3	histone H1-3	-	-	-	-
Potri.011G095100.v3.0	735.032	1.8799	0.9107	2.9730000000000004e-26	1.048e-24	Nodiff	Chr11	11555951	11574569	-	5896	Potri.011G095100	GO:0016020,GO:0006075,GO:0003843,GO:0000148	K11000	2.4.1.34	PF04652,PF14288,PF02364	PTHR12741,PTHR12741:SF22	-	AT3G14570.1	ATGSL04,atgsl4,gsl04	glucan synthase-like 4	-	-	-	-
Potri.009G025300.v3.0	484.403	2.2695	1.1824	3.069e-26	1.081e-24	Up Regulation	Chr09	3648995	3660543	+	4704	Potri.009G025300	GO:0016459,GO:0005524,GO:0003774,GO:0005515	K10357	3.6.4.1	PF02736,PF00612,PF01843,PF00063	PTHR13140,PTHR13140:SF270	-	AT2G31900.1	ATMYO5,ATXIF,XIF	myosin-like protein XIF	-	-	-	-
Potri.006G272800.v3.0	2363.44	0.6175	-0.6954	3.2550000000000005e-26	1.145e-24	Nodiff	Chr06	27380620	27382167	+	1206	Potri.006G272800	-	K00306	1.5.3.1	PF13450	PTHR10961,PTHR10961:SF7	KOG2820	-	-	FAD-dependent oxidoreductase family protein	-	-	-	ko04146(Peroxisome);ko00310(Lysine degradation);ko00260(Glycine, serine and threonine metabolism)
Potri.001G464800.v3.0	1025.74	0.5015	-0.9956	3.643e-26	1.281e-24	Nodiff	Chr01	49847120	49848940	+	1602	Potri.001G464800	GO:0055114,GO:0050660,GO:0016491	-	1.3.3.8	PF08031,PF01565	PTHR32448,PTHR32448:SF30	-	-	-	FAD-binding Berberine family protein	-	-	-	-
Potri.006G134300.v3.0	2069.99	0.6175	-0.6954	3.6470000000000003e-26	1.281e-24	Nodiff	Chr06	11058268	11070787	-	3253	Potri.006G134300	GO:0055114,GO:0016491	K14157	1.5.1.8,1.5.1.9	PF05222	PTHR11133,PTHR11133:SF14	KOG0172	AT4G33150.1	LKR,LKR/SDH,SDH	lysine-ketoglutarate reductase/saccharopine dehydrogenase bifunctional enzyme	-	-	-	ko00310(Lysine degradation)
Potri.017G108000.v3.0	889	1.8811	0.9116	3.6760000000000004e-26	1.289e-24	Nodiff	Chr17	12455584	12459187	-	1884	Potri.017G108000	GO:0005515,GO:0006468,GO:0005524,GO:0004672	-	2.7.11.1	PF13855,PF08263,PF00069	PTHR27001,PTHR27001:SF217	KOG1187	AT5G16000.1	NIK1	NSP-interacting kinase 1	-	-	-	-
Potri.008G026400.v3.0	117.881	4.5685	2.1917	3.8210000000000005e-26	1.339e-24	Up Regulation	Chr08	1400742	1404152	-	1593	Potri.008G026400	-	K13680	2.4.1.32	PF13632	PTHR32044	-	AT5G03760.1	ATCSLA09,ATCSLA9,CSLA09,CSLA9,RAT4	Nucleotide-diphospho-sugar transferases superfamily protein	-	-	-	-
Potri.008G157800.v3.0	185.427	3.1492	1.655	4.2560000000000005e-26	1.49e-24	Up Regulation	Chr08	10695245	10696503	-	580	Potri.008G157800	-	-	-	PF00504	PTHR14154,PTHR14154:SF5	-	AT3G22840.1	ELIP,ELIP1	Chlorophyll A-B binding family protein	-	-	-	-
Potri.001G324200.v3.0	336.595	0.4255	-1.233	4.331e-26	1.514e-24	Down Regulation	Chr01	32811791	32820958	+	2298	Potri.001G324200	GO:0016747	-	2.3.1.20	PF03982,PF12146	PTHR22753,PTHR22753:SF8	KOG1454	-	-	Esterase/lipase/thioesterase family protein	-	-	GO:0016747//acyltransferase activity, transferring groups other than amino-acyl groups;	-
Potri.011G052900.v3.0	729.307	0.4987	-1.004	4.385e-26	1.532e-24	Down Regulation	Chr11	4541980	4542945	-	441	Potri.011G052900	-	-	-	-	PTHR34274,PTHR34274:SF1	-	-	-	-	-	-	-	-
Potri.005G163000.v3.0	1201.58	1.8363	0.8768	5.0520000000000004e-26	1.762e-24	Nodiff	Chr05	16758151	16759353	-	915	Potri.005G163000	-	-	-	PF04674	PTHR31279,PTHR31279:SF8	-	AT5G64260.1	EXL2	EXORDIUM like 2	-	-	-	-
Potri.004G084000.v3.0	379.755	2.2672	1.1809	5.156e-26	1.797e-24	Up Regulation	Chr04	6934948	6938925	-	2841	Potri.004G084000	GO:0005515,GO:0006468,GO:0005524,GO:0004672	-	2.7.11.1	PF08263,PF13855,PF00069	PTHR27001,PTHR27001:SF164	KOG1187	AT1G66150.1	TMK1	transmembrane kinase 1	-	-	-	-
Potri.014G036500.v3.0	354.359	2.2826	1.1907	5.858000000000001e-26	2.039e-24	Up Regulation	Chr14	2977768	2982149	+	1566	Potri.014G036500	-	-	-	PF01490	PTHR22950,PTHR22950:SF281	KOG1303	-	-	Transmembrane amino acid transporter family protein	-	-	-	-
Potri.010G074700.v3.0	514.597	0.469	-1.092	5.928000000000001e-26	2.061e-24	Down Regulation	Chr10	10126561	10130086	-	2205	Potri.010G074700	GO:0030244,GO:0016760,GO:0016020	-	2.4.1.12	PF03552	PTHR13301,PTHR13301:SF41	-	AT4G24010.1	ATCSLG1,CSLG1	cellulose synthase like G1	-	-	-	-
Potri.016G079800.v3.0	1920.69	1.6716	0.7412	5.995e-26	2.0829999999999998e-24	Nodiff	Chr16	6153927	6155907	-	511	Potri.016G079800	GO:0006412,GO:0005840,GO:0003735	K02893	-	PF00276,PF03939	PTHR11620,PTHR11620:SF23	KOG1751	AT3G55280.1	RPL23AB	ribosomal protein L23AB	-	-	-	ko03010(Ribosome)
Potri.012G115800.v3.0	1793.18	0.5961	-0.7465	6.083e-26	2.111e-24	Nodiff	Chr12	13631618	13634745	-	797	Potri.012G115800	GO:0055114,GO:0008113,GO:0030091,GO:0016671,GO:0006979	K07304	1.8.4.11	PF01625	PTHR10173,PTHR10173:SF23	KOG1635	AT4G25130.1	PMSR4	peptide met sulfoxide reductase 4	-	-	-	-
Potri.012G047200.v3.0	627.386	1.9976	0.9983	6.166e-26	2.137e-24	Nodiff	Chr12	4361759	4365764	+	2007	Potri.012G047200	GO:0055085,GO:0016021	K13947	-	PF03547	PTHR31752,PTHR31752:SF12	-	AT1G73590.1	ATPIN1,PIN1	Auxin efflux carrier family protein	-	-	-	-
Potri.006G226600.v3.0	201.337	2.938	1.5548	6.193000000000001e-26	2.1439999999999998e-24	Up Regulation	Chr06	23817184	23820667	+	1616	Potri.006G226600	GO:0005515	-	-	PF00612	PTHR32295,PTHR32295:SF6	-	AT2G26180.1	IQD6	IQ-domain 6	-	-	GO:0005515//protein binding;	-
Potri.002G165400.v3.0	258.545	2.7124	1.4396	6.434000000000001e-26	2.225e-24	Up Regulation	Chr02	12474975	12476858	+	756	Potri.002G165400	-	-	-	PF02453	PTHR10994,PTHR10994:SF78	KOG1792	-	-	Reticulon family protein	-	-	-	-
Potri.014G098600.v3.0	200.135	0.331	-1.595	6.542000000000001e-26	2.26e-24	Down Regulation	Chr14	7692746	7706208	+	5499	Potri.014G098600	-	K03255	-	PF12807,PF13424	PTHR12601,PTHR12601:SF17	-	-	-	Tetratricopeptide repeat (TPR)-like superfamily protein	-	-	-	-
Potri.014G179400.v3.0	921.537	1.7593	0.815	6.585000000000001e-26	2.273e-24	Nodiff	Chr14	14812128	14815241	+	1821	Potri.014G179400	GO:0055085,GO:0016021,GO:0016020,GO:0006810,GO:0005215	K14638	-	PF07690	PTHR11654,PTHR11654:SF90	-	AT1G32450.1	NRT1.5	nitrate transporter 1.5	-	-	-	-
Potri.014G134200.v3.0	60.538	0.06953	-3.846	6.669e-26	2.299e-24	Down Regulation	Chr14	10217931	10218613	+	309	Potri.014G134200	GO:0045454,GO:0015035,GO:0009055	K03676	1.8.1.9,1.8.1.7	PF00462	PTHR10168,PTHR10168:SF118	KOG1752	-	-	Thioredoxin superfamily protein	-	-	-	-
Potri.018G072500.v3.0	179.206	3.1927	1.6748	6.867000000000001e-26	2.365e-24	Up Regulation	Chr18	9395417	9398841	+	2172	Potri.018G072500	-	-	-	PF06075	PTHR31928,PTHR31928:SF3	-	-	-	Plant protein of unknown function (DUF936)	-	-	-	-
Potri.016G061500.v3.0	6045.16	1.4831	0.5686	7.076000000000001e-26	2.435e-24	Nodiff	Chr16	4289920	4303269	-	3057	Potri.016G061500	GO:0005515,GO:0006468,GO:0004672	-	2.7.11.1	PF00560,PF13855,PF11721,PF07714	PTHR27006,PTHR27006:SF37	KOG1187	-	-	Leucine-rich repeat transmembrane protein kinase	-	-	-	-
Potri.003G132200.v3.0	656.747	0.4839	-1.047	7.354e-26	2.527e-24	Down Regulation	Chr03	15165852	15167603	+	450	Potri.003G132200	GO:0046872,GO:0030001	-	-	PF00403	PTHR22814,PTHR22814:SF127	KOG1603	-	-	Copper transport protein family	-	-	-	-
Potri.019G018100.v3.0	332.176	0.4236	-1.239	9.156000000000001e-26	3.144e-24	Down Regulation	Chr19	2106982	2108888	-	831	Potri.019G018100	-	-	2.7.11.1,4.1.1.49	PF14531	PTHR24349,PTHR24349:SF76	KOG0032	AT3G04530.1	ATPPCK2,PEPCK2,PPCK2	phosphoenolpyruvate carboxylase kinase 2	-	-	-	-
Potri.009G022800.v3.0	691.26	0.5219	-0.9381	9.625e-26	3.301e-24	Nodiff	Chr09	3457336	3460038	-	1065	Potri.009G022800	GO:0055114,GO:0016491	-	4.2.1.78	PF03171,PF14226	PTHR10209,PTHR10209:SF125	KOG0143	AT1G17020.1	ATSRG1,SRG1	senescence-related gene 1	-	-	-	-
Potri.005G194900.v3.0	363.607	2.4678	1.3032	1.018e-25	3.488e-24	Up Regulation	Chr05	21169585	21174997	+	2433	Potri.005G194900	GO:0055114,GO:0006260,GO:0005524,GO:0004748	K10807	1.17.4.1	PF03477,PF00317,PF02867	PTHR11573,PTHR11573:SF16	-	AT2G21790.1	ATRNR1,CLS8,R1,RNR1	ribonucleotide reductase 1	-	-	-	ko00480(Glutathione metabolism);ko00240(Pyrimidine metabolism);ko00230(Purine metabolism)
Potri.009G026000.v3.0	270.982	2.5479	1.3493	1.051e-25	3.596e-24	Up Regulation	Chr09	3699305	3705565	+	3201	Potri.009G026000	GO:0008017,GO:0007018,GO:0005524,GO:0003777,GO:0005871	K10398	3.6.4.4	PF00225	PTHR24115,PTHR24115:SF515	-	-	-	P-loop containing nucleoside triphosphate hydrolases superfamily protein	-	-	-	-
Potri.008G132600.v3.0	615.382	2.0051	1.0037	1.057e-25	3.61e-24	Up Regulation	Chr08	8771094	8772054	-	639	Potri.008G132600	GO:0004857	-	3.1.1.11	PF04043	PTHR31080,PTHR31080:SF10	-	-	-	Plant invertase/pectin methylesterase inhibitor superfamily protein	-	-	GO:0004857//enzyme inhibitor activity;	-
Potri.006G250100.v3.0	82.2764	6.5901	2.7203	1.057e-25	3.61e-24	Up Regulation	Chr06	25651602	25658965	+	1098	Potri.006G250100	-	-	-	PF04862	PTHR31265,PTHR31265:SF3	-	-	-	Protein of unknown function, DUF642	-	-	-	-
Potri.013G120600.v3.0	80.2998	7.0921	2.8262	1.128e-25	3.849e-24	Up Regulation	Chr13	13393705	13394592	-	717	Potri.013G120600	-	-	-	PF02469	PTHR32077,PTHR32077:SF6	-	AT2G20520.1	FLA6	FASCICLIN-like arabinogalactan 6	-	-	-	-
Potri.002G054900.v3.0	768.452	0.5387	-0.8926	1.132e-25	3.857e-24	Nodiff	Chr02	3654028	3655628	-	1317	Potri.002G054900	GO:0006508,GO:0004190	-	3.4.23.12	PF14543,PF14541	PTHR13683,PTHR13683:SF379	KOG1339	-	-	Eukaryotic aspartyl protease family protein	-	-	-	-
Potri.006G234300.v3.0	2653.49	0.6392	-0.6456	1.206e-25	4.107e-24	Nodiff	Chr06	24397404	24399088	-	1173	Potri.006G234300	GO:0046872	-	-	PF00642	PTHR14493	KOG1595	-	-	Zinc finger C-x8-C-x5-C-x3-H type family protein	-	-	GO:0046872//metal ion binding;	-
Potri.019G127500.v3.0	1054.06	0.5497	-0.8632	1.22e-25	4.15e-24	Nodiff	Chr19	15424295	15427016	+	1371	Potri.019G127500	GO:0007165	-	2.7.11.1	PF14531,PF03822	PTHR24347,PTHR24347:SF247	KOG0583	AT5G58380.1	CIPK10,PKS2,SIP1,SNRK3.8	SOS3-interacting protein 1	GO:0007165//signal transduction;	-	-	-
Potri.013G036300.v3.0	983.517	0.5325	-0.9093	1.261e-25	4.285e-24	Nodiff	Chr13	2441357	2445022	-	2193	Potri.013G036300	GO:0006468,GO:0005524,GO:0004672	K08867	2.7.11.1	PF00069	PTHR13902,PTHR13902:SF21	-	AT3G04910.1	ATWNK1,WNK1,ZIK4	with no lysine (K) kinase 1	-	-	-	-
Potri.015G102200.v3.0	208.985	3.1316	1.6469	1.276e-25	4.329e-24	Up Regulation	Chr15	12044321	12053011	-	5148	Potri.015G102200	-	K17592	-	-	PTHR32387,PTHR32387:SF3	-	-	-	DNA binding;ATP binding	-	-	-	-
Potri.017G099000.v3.0	302.212	2.6528	1.4075	1.286e-25	4.3609999999999996e-24	Up Regulation	Chr17	11667336	11671276	+	1471	Potri.017G099000	GO:0055114,GO:0020037,GO:0016705,GO:0005506	K12640	-	PF00067	PTHR24286,PTHR24286:SF8	KOG0156	AT3G30180.1	BR6OX2,CYP85A2	brassinosteroid-6-oxidase 2	-	-	-	ko00905(Brassinosteroid biosynthesis)
Potri.019G063200.v3.0	91.8411	5.7112	2.5138	1.338e-25	4.53e-24	Up Regulation	Chr19	9563812	9565170	-	984	Potri.019G063200	GO:0055114,GO:0020037,GO:0006979,GO:0004601	K00430	1.11.1.7	PF00141	PTHR31235,PTHR31235:SF17	-	-	-	Peroxidase superfamily protein	-	-	-	ko00940(Phenylpropanoid biosynthesis)
Potri.001G412300.v3.0	184.998	0.3241	-1.625	1.356e-25	4.586e-24	Down Regulation	Chr01	43706080	43710093	+	2442	Potri.001G412300	GO:0004674,GO:0048544,GO:0006468,GO:0004672	-	2.7.11.1	PF11883,PF08276,PF00954,PF01453,PF07714	PTHR27002,PTHR27002:SF97	KOG1187	-	-	S-locus lectin protein kinase family protein	-	-	-	-
Potri.002G168700.v3.0	98.7721	5.5175	2.464	1.4060000000000002e-25	4.7509999999999996e-24	Up Regulation	Chr02	12778165	12781030	-	1092	Potri.002G168700	GO:0043565,GO:0006355,GO:0003700	-	-	PF03106	PTHR31282,PTHR31282:SF26	-	AT4G23810.1	ATWRKY53,WRKY53	WRKY family transcription factor	-	-	-	-
Potri.008G026300.v3.0	157.335	0.266	-1.91	1.541e-25	5.204e-24	Down Regulation	Chr08	1393090	1395049	-	1530	Potri.008G026300	GO:0055114,GO:0020037,GO:0016705,GO:0005506	-	-	PF00067	PTHR24282,PTHR24282:SF11	KOG0157	AT5G24910.1	CYP714A1	cytochrome P450, family 714, subfamily A, polypeptide 1	-	-	-	-
Potri.005G186200.v3.0	2468.3	0.6489	-0.6239	1.5660000000000002e-25	5.281e-24	Nodiff	Chr05	20362921	20364234	-	996	Potri.005G186200	-	-	-	-	PTHR33133,PTHR33133:SF5	-	-	-	-	-	-	-	-
Potri.T079400.v3.0	879.311	0.5293	-0.918	1.5720000000000001e-25	5.295e-24	Nodiff	scaffold_87	25926	27642	-	1539	Potri.T079400	GO:0055114,GO:0020037,GO:0016705,GO:0005506	-	-	PF00067	PTHR24298,PTHR24298:SF115	KOG0156	AT1G64940.1	CYP89A6	cytochrome P450, family 87, subfamily A, polypeptide 6	-	-	-	-
Potri.016G126300.v3.0	210.963	3.0277	1.5982	1.59e-25	5.352e-24	Up Regulation	Chr16	12916315	12919632	-	2481	Potri.016G126300	GO:0005515,GO:0006468,GO:0004672	-	2.7.11.1	PF08263,PF00560,PF13855,PF07714	PTHR27008,PTHR27008:SF3	KOG1187	AT3G51740.1	IMK2	inflorescence meristem receptor-like kinase 2	-	-	-	-
Potri.004G031300.v3.0	94.5405	5.8416	2.5464	1.604e-25	5.394e-24	Up Regulation	Chr04	2275827	2277110	-	393	Potri.004G031300	GO:0003677	K11251	-	PF00125,PF16211	PTHR23430	KOG1756	AT4G27230.2	HTA2	histone H2A 2	-	-	GO:0003677//DNA binding;	-
Potri.011G049100.v3.0	665.793	1.9057	0.9303	1.61e-25	5.406e-24	Nodiff	Chr11	4202872	4203974	+	1011	Potri.011G049100	GO:0008146	K01025	2.8.2.24	PF00685	PTHR11783,PTHR11783:SF74	KOG1584	AT1G18590.1	ATSOT17,ATST5C,SOT17	sulfotransferase 17	-	-	GO:0008146//sulfotransferase activity;	-
Potri.010G070800.v3.0	729.517	0.5368	-0.8975	1.64e-25	5.501e-24	Nodiff	Chr10	9760407	9768127	-	1523	Potri.010G070800	-	-	-	PF13920,PF12796	PTHR24188,PTHR24188:SF44	KOG4172	AT3G23280.2	XBAT35	XB3 ortholog 5 in Arabidopsis thaliana	-	-	-	-
Potri.008G170100.v3.0	1172.27	0.5917	-0.757	1.695e-25	5.682e-24	Nodiff	Chr08	11624405	11629610	+	1773	Potri.008G170100	GO:0016020,GO:0006810,GO:0005215	-	-	PF00854	PTHR11654,PTHR11654:SF73	-	AT5G46050.1	ATPTR3,PTR3	peptide transporter 3	-	-	-	-
Potri.005G072700.v3.0	2096.47	1.6686	0.7387	1.942e-25	6.503e-24	Nodiff	Chr05	5295366	5297792	+	801	Potri.005G072700	GO:0006412,GO:0005840,GO:0005622,GO:0003735	K02991	-	PF01092	PTHR11502	KOG1646	AT5G10360.1	EMB3010,RPS6B	Ribosomal protein S6e	-	-	-	ko03010(Ribosome)
Potri.018G088500.v3.0	521.078	0.3829	-1.385	1.996e-25	6.677e-24	Down Regulation	Chr18	11580609	11582443	-	1137	Potri.018G088500	GO:0016788	-	3.1.1.3	PF00657	PTHR22835,PTHR22835:SF157	-	-	-	GDSL-like Lipase/Acylhydrolase superfamily protein	-	-	GO:0016788//hydrolase activity, acting on ester bonds;	-
Potri.019G015100.v3.0	170.675	3.3944	1.7632	2.097e-25	7.006e-24	Up Regulation	Chr19	1664928	1667955	+	1267	Potri.019G015100	GO:0006629	-	3.1.1.26	PF01734	PTHR32176	KOG0513	AT2G26560.1	PLA IIA,PLA2A,PLP2	phospholipase A 2A	GO:0006629//lipid metabolic process;	-	-	-
Potri.004G011500.v3.0	484.491	5034.29	12.2976	2.309e-25	7.707e-24	Up Regulation	Chr04	753296	755271	-	279	Potri.004G011500	-	-	-	-	-	-	-	-	-	-	-	-	-
Potri.003G083200.v3.0	387.233	2.5349	1.3419	2.614e-25	8.715e-24	Up Regulation	Chr03	11077050	11078785	-	778	Potri.003G083200	-	-	-	PF03330,PF01357	PTHR31692,PTHR31692:SF10	-	AT4G17030.1	AT-EXPR,ATEXLB1,ATEXPR1,ATHEXP BETA 3.1,EXLB1,EXPR	expansin-like B1	-	-	-	-
Potri.010G138500.v3.0	806.595	1.9301	0.9487	2.697e-25	8.984e-24	Nodiff	Chr10	15108079	15114102	+	990	Potri.010G138500	-	-	-	PF13469	PTHR11783,PTHR11783:SF81	KOG1584	-	-	P-loop containing nucleoside triphosphate hydrolases superfamily protein	-	-	-	-
Potri.007G053200.v3.0	306.443	0.4264	-1.23	3.075e-25	1.023e-23	Down Regulation	Chr07	5325841	5328882	+	1932	Potri.007G053200	GO:0005515	-	-	PF00651,PF03000	PTHR32370,PTHR32370:SF14	-	-	-	Phototropic-responsive NPH3 family protein	-	-	GO:0005515//protein binding;	-
Potri.001G024600.v3.0	690.118	0.5389	-0.892	3.082e-25	1.0249999999999999e-23	Nodiff	Chr01	1835273	1839226	-	2538	Potri.001G024600	GO:0005515	K08332	-	PF05804	PTHR23315,PTHR23315:SF133	KOG4224	-	-	ARM repeat superfamily protein	-	-	GO:0005515//protein binding;	-
Potri.008G078000.v3.0	177.93	3.2514	1.7011	3.1610000000000002e-25	1.0499999999999999e-23	Up Regulation	Chr08	4849673	4850783	-	576	Potri.008G078000	-	-	-	-	PTHR34124,PTHR34124:SF2	-	-	-	-	-	-	-	-
Potri.019G117600.v3.0	308.161	2.4515	1.2937	3.218e-25	1.0679999999999999e-23	Up Regulation	Chr19	14548159	14549212	-	267	Potri.019G117600	-	-	-	PF12609	PTHR33090	-	-	-	Wound-responsive family protein	-	-	-	-
Potri.006G236000.v3.0	120.807	4.2077	2.073	3.255e-25	1.079e-23	Up Regulation	Chr06	24524081	24528943	-	1446	Potri.006G236000	-	-	-	PF01490	PTHR22950,PTHR22950:SF205	KOG1303	AT1G10010.1	AAP8,ATAAP8	amino acid permease 8	-	-	-	-
Potri.002G046400.v3.0	235.343	2.7191	1.4431	3.266e-25	1.0809999999999999e-23	Up Regulation	Chr02	2966130	2968595	+	414	Potri.002G046400	GO:0003677	K11251	-	PF16211,PF00125	PTHR23430,PTHR23430:SF76	KOG1757	AT3G54560.1	HTA11	histone H2A 11	-	-	GO:0003677//DNA binding;	-
Potri.017G100200.v3.0	430.494	2.2112	1.1448	3.365e-25	1.113e-23	Up Regulation	Chr17	11756228	11758568	-	927	Potri.017G100200	GO:0055114,GO:0050113,GO:0019310,GO:0005737,GO:0005506	K00469	1.13.99.1	PF05153	PTHR12588,PTHR12588:SF1	KOG1573	AT2G19800.1	MIOX2	myo-inositol oxygenase 2	-	-	-	ko00562(Inositol phosphate metabolism);ko00053(Ascorbate and aldarate metabolism)
Potri.017G138900.v3.0	730.475	1.8883	0.9171	3.846e-25	1.2709999999999999e-23	Nodiff	Chr17	14712482	14716973	-	1431	Potri.017G138900	GO:0016740,GO:0009058	K02291	2.5.1.32	PF00494	PTHR31480,PTHR31480:SF2	KOG1459	AT5G17230.3	PSY	PHYTOENE SYNTHASE	-	-	-	ko00906(Carotenoid biosynthesis)
Potri.001G272000.v3.0	235.871	2.9443	1.5579	3.9470000000000003e-25	1.303e-23	Up Regulation	Chr01	27938069	27941461	+	1218	Potri.001G272000	GO:0005634	K05868	-	PF02984,PF00134	PTHR10177,PTHR10177:SF253	KOG0653	AT2G26760.1	CYCB1;4	Cyclin B1;4	-	GO:0005634//nucleus;	-	-
Potri.T125100.v3.0	63.8923	19.5962	4.2925	4.0890000000000004e-25	1.348e-23	Up Regulation	scaffold_221	34023	36164	-	663	Potri.T125100	GO:0016020,GO:0006886	K08493	-	PF12352,PF05008	PTHR21230,PTHR21230:SF33	KOG1666	AT5G39510.1	ATVTI11,ATVTI1A,SGR4,VTI11,VTI1A,ZIG,ZIG1	Vesicle transport v-SNARE family protein	-	-	-	ko04130(SNARE interactions in vesicular transport)
Potri.001G219100.v3.0	65.2833	10.3889	3.377	4.202e-25	1.384e-23	Up Regulation	Chr01	22505436	22506738	+	672	Potri.001G219100	-	-	-	PF00249	PTHR24078,PTHR24078:SF261	-	-	-	Duplicated homeodomain-like superfamily protein	-	-	-	-
Potri.004G049100.v3.0	586.588	1.9323	0.9503	4.44e-25	1.461e-23	Nodiff	Chr04	3820178	3824068	+	2979	Potri.004G049100	GO:0005515,GO:0006468,GO:0005524,GO:0004672	-	2.7.11.1	PF00560,PF08263,PF13855,PF00069	PTHR27000,PTHR27000:SF219	KOG1187	AT1G28440.1	HSL1	HAESA-like 1	-	-	-	-
Potri.001G101200.v3.0	158.401	3.4447	1.7844	4.468e-25	1.4679999999999998e-23	Up Regulation	Chr01	8051875	8054179	+	1017	Potri.001G101200	GO:0005515	-	-	PF06203	PTHR31319,PTHR31319:SF20	-	-	-	CCT motif family protein	-	-	GO:0005515//protein binding;	-
Potri.006G133500.v3.0	1077.3	0.572	-0.806	4.488e-25	1.474e-23	Nodiff	Chr06	10992843	10995821	-	909	Potri.006G133500	GO:0005515	K00799	2.5.1.18	PF13417	PTHR11260,PTHR11260:SF294	KOG0406	AT5G02790.1	GSTL3	Glutathione S-transferase family protein	-	-	GO:0005515//protein binding;	ko00480(Glutathione metabolism)
Potri.001G072000.v3.0	2132.22	0.6314	-0.6634	4.64e-25	1.521e-23	Nodiff	Chr01	5723284	5726141	+	1311	Potri.001G072000	GO:0016149,GO:0006415,GO:0005737	K03265	-	PF03463,PF03465,PF03464	PTHR10113,PTHR10113:SF8	-	AT3G26618.1	ERF1-3	eukaryotic release factor 1-3	-	-	-	ko03015(mRNA surveillance pathway)
Potri.014G013000.v3.0	331.427	0.39	-1.359	4.643000000000001e-25	1.521e-23	Down Regulation	Chr14	1346156	1347044	+	462	Potri.014G013000	-	-	-	PF05097	PTHR33696,PTHR33696:SF3	-	-	-	-	-	-	-	-
Potri.004G007600.v3.0	270.926	2.6513	1.4067	4.815e-25	1.576e-23	Up Regulation	Chr04	488482	493705	+	1539	Potri.004G007600	GO:0006629,GO:0006508,GO:0004190	K08245	3.4.23.40	PF03489,PF05184,PF00026	PTHR13683,PTHR13683:SF286	KOG1339	AT1G11910.1	APA1,ATAPA1	aspartic proteinase A1	-	-	-	-
Potri.006G104300.v3.0	127.607	4.0001	2	4.874e-25	1.594e-23	Up Regulation	Chr06	8072207	8075424	-	2355	Potri.006G104300	GO:0005515,GO:0006468,GO:0005524,GO:0004672	-	2.7.11.1	PF08263,PF13855,PF00069	PTHR27008,PTHR27008:SF3	KOG1187	AT3G51740.1	IMK2	inflorescence meristem receptor-like kinase 2	-	-	-	-
Potri.T035400.v3.0	29855.4	0.6989	-0.5168	5.3360000000000005e-25	1.743e-23	Nodiff	scaffold_36	275583	276998	+	642	Potri.T035400	GO:0005515	K00799	2.5.1.18	PF00043,PF02798	PTHR11260,PTHR11260:SF201	KOG0867	AT1G02930.1	ATGST1,ATGSTF3,ATGSTF6,ERD11,GST1,GSTF6	glutathione S-transferase 6	-	-	GO:0005515//protein binding;	ko00480(Glutathione metabolism)
Potri.003G024800.v3.0	73.5336	8.4385	3.077	5.3510000000000005e-25	1.7459999999999998e-23	Up Regulation	Chr03	2951645	2953979	-	2046	Potri.003G024800	GO:0005525	-	3.6.5.5	PF00350,PF01031	PTHR11566,PTHR11566:SF45	KOG0446	AT1G60500.1	DRP4C	Dynamin related protein 4C	-	-	GO:0005525//GTP binding;	-
Potri.004G171300.v3.0	100.811	4.7955	2.2617	5.39e-25	1.757e-23	Up Regulation	Chr04	19044352	19047726	+	1557	Potri.004G171300	GO:0016884	K01426	-	PF01425	PTHR11895,PTHR11895:SF97	KOG1211	-	-	Amidase family protein	-	-	GO:0016884//carbon-nitrogen ligase activity, with glutamine as amido-N-donor;	ko00380(Tryptophan metabolism);ko00360(Phenylalanine metabolism);ko00330(Arginine and proline metabolism)
Potri.016G082300.v3.0	311.301	2.4679	1.3033	5.617000000000001e-25	1.829e-23	Up Regulation	Chr16	6373454	6375108	+	624	Potri.016G082300	GO:0006412,GO:0005840,GO:0005622,GO:0003735	K02873	-	PF01294	PTHR11722,PTHR11722:SF1	KOG3295	AT3G49010.3	ATBBC1,BBC1,RSU2	breast basic conserved 1	-	-	-	ko03010(Ribosome)
Potri.006G254300.v3.0	3476.95	0.5498	-0.8631	6.173e-25	2.0089999999999998e-23	Nodiff	Chr06	25928388	25929713	+	756	Potri.006G254300	-	-	-	-	PTHR26312,PTHR26312:SF73	-	-	-	Tetratricopeptide repeat (TPR)-like superfamily protein	-	-	-	-
Potri.017G124200.v3.0	219.952	2.7332	1.4506	6.658e-25	2.164e-23	Up Regulation	Chr17	13635455	13636699	-	282	Potri.017G124200	-	-	-	PF02704	PTHR23201,PTHR23201:SF1	-	-	-	Gibberellin-regulated family protein	-	-	-	-
Potri.003G131600.v3.0	102.018	116.235	6.8609	7.082e-25	2.3e-23	Up Regulation	Chr03	15117307	15118333	+	300	Potri.003G131600	-	K18635	-	-	PTHR33403,PTHR33403:SF2	-	AT1G26355.1	SP1L1	SPIRAL1-like1	-	-	-	-
Potri.014G024100.v3.0	33444.5	0.6901	-0.5352	8.227000000000001e-25	2.669e-23	Nodiff	Chr14	2057454	2061082	-	1480	Potri.014G024100	GO:0008234,GO:0006508	-	3.4.22.14	PF00396,PF08246,PF00112	PTHR12411,PTHR12411:SF352	KOG1543	-	-	Granulin repeat cysteine protease family protein	-	-	-	-
Potri.T157600.v3.0	88.8859	5.7018	2.5114	8.387000000000001e-25	2.7179999999999996e-23	Up Regulation	scaffold_678	9577	11685	-	1920	Potri.T157600	-	-	-	PF04578,PF13968	PTHR31325,PTHR31325:SF0	-	-	-	Protein of unknown function (DUF594)	-	-	-	-
Potri.008G178000.v3.0	3552.12	0.6725	-0.5725	8.461e-25	2.739e-23	Nodiff	Chr08	12146645	12151320	+	2784	Potri.008G178000	GO:0005515,GO:0055114,GO:0046872,GO:0016702	K00454	1.13.11.12	PF01477,PF00305	PTHR11771,PTHR11771:SF60	-	-	-	PLAT/LH2 domain-containing lipoxygenase family protein	-	-	-	ko00592(alpha-Linolenic acid metabolism);ko00591(Linoleic acid metabolism)
Potri.002G079900.v3.0	1936.62	0.5963	-0.7458	9.083e-25	2.938e-23	Nodiff	Chr02	5554440	5557117	+	2139	Potri.002G079900	-	-	-	PF07676	PTHR32161,PTHR32161:SF8	-	-	-	DPP6 N-terminal domain-like protein	-	-	-	-
Potri.005G250800.v3.0	158.786	3.3859	1.7595	9.113e-25	2.944e-23	Up Regulation	Chr05	25325231	25326585	+	627	Potri.005G250800	-	-	-	-	PTHR37259,PTHR37259:SF1	-	-	-	-	-	-	-	-
Potri.005G216300.v3.0	389.687	2.3961	1.2607	9.122e-25	2.945e-23	Up Regulation	Chr05	22929101	22933387	+	2408	Potri.005G216300	-	-	-	PF14383	PTHR31680,PTHR31680:SF2	-	-	-	-	-	-	-	-
Potri.004G088700.v3.0	362.494	2.2299	1.157	9.805e-25	3.162e-23	Up Regulation	Chr04	7477012	7489581	-	3247	Potri.004G088700	-	-	3.4.21.108	PF13365,PF12812	PTHR22939,PTHR22939:SF66	-	AT3G03380.1	DegP7	DegP protease 7	-	-	-	-
Potri.017G055400.v3.0	602.817	1.9293	0.9481	1.254e-24	4.0409999999999996e-23	Nodiff	Chr17	4936960	4938608	-	1371	Potri.017G055400	GO:0006355,GO:0003700	-	-	PF00847	PTHR31657,PTHR31657:SF9	-	-	-	Integrase-type DNA-binding superfamily protein	-	-	-	-
Potri.004G028000.v3.0	263.986	2.4974	1.3204	1.3309999999999999e-24	4.283e-23	Up Regulation	Chr04	2021259	2026860	+	2505	Potri.004G028000	GO:0004674,GO:0048544,GO:0006468,GO:0004672	-	2.7.11.1	PF12398,PF08276,PF11883,PF01453,PF00954,PF07714	PTHR27002,PTHR27002:SF93	KOG1187	AT4G21380.1	ARK3,RK3	receptor kinase 3	-	-	-	-
Potri.002G254200.v3.0	120.545	4.0965	2.0344	1.39e-24	4.4699999999999996e-23	Up Regulation	Chr02	24328370	24330177	-	1269	Potri.002G254200	-	K11816	1.14.13.168	PF13738	PTHR23023,PTHR23023:SF83	KOG1399	AT4G28720.1	YUC8	Flavin-binding monooxygenase family protein	-	-	-	ko00380(Tryptophan metabolism)
Potri.005G233600.v3.0	2587.54	1.5164	0.6007	1.422e-24	4.566e-23	Nodiff	Chr05	24145981	24148942	-	1276	Potri.005G233600	GO:0016021,GO:0016020,GO:0022857	-	-	PF00892	PTHR31218,PTHR31218:SF53	-	AT1G75500.2	WAT1	Walls Are Thin 1	-	-	-	-
Potri.005G161100.v3.0	738.308	2.1493	1.1039	1.44e-24	4.621e-23	Up Regulation	Chr05	16424894	16425654	-	486	Potri.005G161100	-	-	-	-	PTHR36321,PTHR36321:SF1	-	-	-	-	-	-	-	-
Potri.001G266900.v3.0	280.948	0.4056	-1.302	1.449e-24	4.6459999999999997e-23	Down Regulation	Chr01	27479703	27484013	-	1611	Potri.001G266900	GO:0055085,GO:0016020,GO:0015297,GO:0015238,GO:0006855	-	-	PF01554	PTHR11206,PTHR11206:SF156	KOG1347	AT3G08040.1	ATFRD3,FRD3,MAN1	MATE efflux family protein	-	-	-	-
Potri.018G018200.v3.0	230.901	2.8492	1.5105	1.493e-24	4.78e-23	Up Regulation	Chr18	1393715	1394619	-	537	Potri.018G018200	GO:0009055	-	-	PF02298	PTHR33021,PTHR33021:SF8	-	AT2G25060.1	AtENODL14,ENODL14	early nodulin-like protein 14	-	-	GO:0009055//electron transfer activity;	-
Potri.019G117700.v3.0	482.56	2.2652	1.1796	1.553e-24	4.9669999999999996e-23	Up Regulation	Chr19	14550848	14551111	-	261	Potri.019G117700	-	-	-	PF12609	PTHR33090	-	-	-	Wound-responsive family protein	-	-	-	-
Potri.009G046700.v3.0	1548.38	0.6221	-0.6849	1.694e-24	5.414e-23	Nodiff	Chr09	5223960	5228834	+	3345	Potri.009G046700	GO:0005524	-	-	PF07724	PTHR11638,PTHR11638:SF68	KOG1051	-	-	Double Clp-N motif-containing P-loop nucleoside triphosphate hydrolases superfamily protein	-	-	GO:0005524//ATP binding;	-
Potri.005G185000.v3.0	274.227	2.4587	1.2979	1.713e-24	5.471e-23	Up Regulation	Chr05	20234949	20237900	+	1023	Potri.005G185000	GO:0055114,GO:0016491	-	1.14.11.9	PF14226,PF03171	PTHR10209,PTHR10209:SF166	KOG0143	-	-	2-oxoglutarate (2OG) and Fe(II)-dependent oxygenase superfamily protein	-	-	-	-
Potri.007G019300.v3.0	2585.19	1.8288	0.8709	1.725e-24	5.503e-23	Nodiff	Chr07	1466025	1467592	-	1002	Potri.007G019300	GO:0055114,GO:0020037,GO:0006979,GO:0004601	K00430	1.11.1.7	PF00141	PTHR31388,PTHR31388:SF3	-	-	-	Peroxidase superfamily protein	-	-	-	ko00940(Phenylpropanoid biosynthesis)
Potri.004G040100.v3.0	2433.8	1.6177	0.6939	1.841e-24	5.865999999999999e-23	Nodiff	Chr04	3043484	3047248	+	1014	Potri.004G040100	GO:0030132,GO:0030130,GO:0016192,GO:0006886,GO:0005198	-	-	PF01086	PTHR10639,PTHR10639:SF7	-	-	-	Clathrin light chain protein	-	-	-	-
Potri.005G100000.v3.0	187.532	2.9798	1.5752	1.856e-24	5.908e-23	Up Regulation	Chr05	7633829	7637548	-	1281	Potri.005G100000	GO:0005634	K05868	-	PF02984,PF00134	PTHR10177,PTHR10177:SF250	KOG0653	AT1G20610.1	CYCB2;3	Cyclin B2;3	-	GO:0005634//nucleus;	-	-
Potri.003G156200.v3.0	927.23	0.5785	-0.7897	1.863e-24	5.925e-23	Nodiff	Chr03	16865668	16870420	+	3765	Potri.003G156200	GO:0005515,GO:0006468,GO:0005524,GO:0004672	-	2.7.11.1	PF08263,PF00560,PF00069,PF13855	PTHR27000,PTHR27000:SF86	KOG1187	AT4G20140.1	GSO1	Leucine-rich repeat transmembrane protein kinase	-	-	-	-
Potri.002G071800.v3.0	178.999	3.1543	1.6573	1.92e-24	6.101e-23	Up Regulation	Chr02	4963988	4968465	+	1447	Potri.002G071800	GO:0006508,GO:0004185	K16297	3.4.16.6	PF00450	PTHR11802,PTHR11802:SF20	KOG1282	AT5G42240.1	scpl42	serine carboxypeptidase-like 42	-	-	-	-
Potri.001G437400.v3.0	774.447	0.5453	-0.8749	1.937e-24	6.147e-23	Nodiff	Chr01	46876578	46878021	-	663	Potri.001G437400	GO:0005515	K00799	2.5.1.18	PF13410,PF02798	PTHR11260,PTHR11260:SF230	KOG0406	AT1G78380.1	ATGSTU19,GST8,GSTU19	glutathione S-transferase TAU 19	-	-	GO:0005515//protein binding;	ko00480(Glutathione metabolism)
Potri.006G054700.v3.0	249.829	0.3674	-1.444	2.009e-24	6.37e-23	Down Regulation	Chr06	3983650	3988725	-	2199	Potri.006G054700	GO:0055085,GO:0016021,GO:0015299,GO:0006812	-	-	PF00999	PTHR32468,PTHR32468:SF10	-	AT3G53720.1	ATCHX20,CHX20	cation/H+ exchanger 20	-	-	-	-
Potri.004G059600.v3.0	112	4.4317	2.1479	2.104e-24	6.664e-23	Up Regulation	Chr04	4781274	4789617	-	3045	Potri.004G059600	-	K10999	2.4.1.12	PF13632,PF14569	PTHR13301,PTHR13301:SF31	-	AT4G18780.1	ATCESA8,CESA8,IRX1,LEW2	cellulose synthase family protein	-	-	-	-
Potri.018G090300.v3.0	22221.6	0.689	-0.5374	2.27e-24	7.183e-23	Nodiff	Chr18	11906211	11912723	-	2859	Potri.018G090300	GO:0046872,GO:0000166	K01535	3.6.3.6	PF00690,PF00702,PF00122	PTHR24093,PTHR24093:SF361	-	AT2G18960.1	AHA1,HA1,OST2,PMA	H(+)-ATPase 1	-	-	-	ko00190(Oxidative phosphorylation)
Potri.003G176800.v3.0	3928.78	1.5089	0.5935	2.405e-24	7.602e-23	Nodiff	Chr03	18514135	18515880	+	1176	Potri.003G176800	GO:0016747,GO:0008610	K00660	2.3.1.74	PF08541,PF00195	PTHR11877,PTHR11877:SF27	-	AT5G13930.1	ATCHS,CHS,TT4	Chalcone and stilbene synthase family protein	-	-	-	ko04712(Circadian rhythm - plant);ko00941(Flavonoid biosynthesis)
Potri.010G202100.v3.0	176.103	3.0806	1.6232	2.4079999999999998e-24	7.604999999999999e-23	Up Regulation	Chr10	19380641	19384179	+	1458	Potri.010G202100	GO:0005515	K03364	-	PF00400	PTHR19918,PTHR19918:SF7	-	AT5G13840.2	FZR3	FIZZY-related 3	-	-	GO:0005515//protein binding;	ko04120(Ubiquitin mediated proteolysis)
Potri.001G204300.v3.0	483.924	0.489	-1.032	2.703e-24	8.529999999999999e-23	Down Regulation	Chr01	20271786	20276429	-	1032	Potri.001G204300	-	-	-	-	PTHR32429,PTHR32429:SF9	-	AT3G15840.5	PIFI	post-illumination chlorophyll fluorescence increase	-	-	-	-
Potri.008G169000.v3.0	188.042	2.9683	1.5696	2.841e-24	8.954999999999999e-23	Up Regulation	Chr08	11538356	11542858	-	2916	Potri.008G169000	GO:0008017,GO:0007018,GO:0005524,GO:0003777,GO:0005871	K10398	3.6.4.4	PF00225	PTHR24115,PTHR24115:SF416	KOG0243	-	-	P-loop containing nucleoside triphosphate hydrolases superfamily protein	-	-	-	-
Potri.019G055200.v3.0	1097.67	1.6789	0.7475	2.885e-24	9.084999999999999e-23	Nodiff	Chr19	8527453	8532460	-	1458	Potri.019G055200	GO:0051082,GO:0006457,GO:0005783,GO:0005509	K08057	-	PF00262	PTHR11073,PTHR11073:SF6	KOG0674	AT1G08450.1	AtCRT3,CRT3,EBS2,PSL1	calreticulin 3	-	-	-	ko04145(Phagosome);ko04141(Protein processing in endoplasmic reticulum)
Potri.001G429800.v3.0	2507.92	0.6575	-0.6048	3.01e-24	9.469999999999999e-23	Nodiff	Chr01	46013833	46019270	-	4329	Potri.001G429800	GO:0005524	-	-	PF01637	PTHR23155,PTHR23155:SF554	KOG4658	-	-	NB-ARC domain-containing disease resistance protein	-	-	GO:0005524//ATP binding;	-
Potri.010G196400.v3.0	1341.84	0.6051	-0.7247	3.226e-24	1.0139999999999999e-22	Nodiff	Chr10	18967490	18970009	-	515	Potri.010G196400	-	-	-	-	PTHR33738,PTHR33738:SF2	-	-	-	-	-	-	-	-
Potri.006G197700.v3.0	2240.34	1.5776	0.6577	3.27e-24	1.0269999999999999e-22	Nodiff	Chr06	21324654	21327030	+	640	Potri.006G197700	GO:0006412	K02989	-	PF00177	PTHR11205,PTHR11205:SF24	KOG3291	AT3G11940.1	AML1,ATRPS5A,RPS5A	ribosomal protein 5A	GO:0006412//translation;	-	-	ko03010(Ribosome)
Potri.T046200.v3.0	613.128	0.5292	-0.9182	3.325e-24	1.043e-22	Nodiff	scaffold_42	293450	298164	-	2355	Potri.T046200	GO:0055085,GO:0016020,GO:0006821,GO:0005247	K05016	-	PF00571,PF00654	PTHR11689,PTHR11689:SF91	-	AT5G49890.1	ATCLC-C,CLC-C	chloride channel C	-	-	-	-
Potri.019G130700.v3.0	5302.81	1.4642	0.5501	3.511e-24	1.1e-22	Nodiff	Chr19	15645542	15649340	-	1518	Potri.019G130700	GO:0055114,GO:0020037,GO:0016705,GO:0005506	K00487	1.14.13.11	PF00067	PTHR24298,PTHR24298:SF56	KOG0156	AT2G30490.1	ATC4H,C4H,CYP73A5,REF3	cinnamate-4-hydroxylase	-	-	-	ko00945(Stilbenoid, diarylheptanoid and gingerol biosynthesis);ko00941(Flavonoid biosynthesis);ko00940(Phenylpropanoid biosynthesis);ko00130(Ubiquinone and other terpenoid-quinone biosynthesis)
Potri.013G072800.v3.0	240.737	2.6877	1.4264	3.543e-24	1.109e-22	Up Regulation	Chr13	6086198	6096952	-	2208	Potri.013G072800	GO:0055085,GO:0016020	-	-	PF00924	PTHR31618,PTHR31618:SF5	KOG4629	AT5G12080.3	ATMSL10,MSL10	mechanosensitive channel of small conductance-like 10	-	-	-	-
Potri.009G041700.v3.0	1289.12	0.6058	-0.7232	3.561e-24	1.114e-22	Nodiff	Chr09	4868712	4871651	+	1116	Potri.009G041700	GO:0003676	K12897	-	PF00076	PTHR15241,PTHR15241:SF4	KOG0149,KOG4207	-	-	RNA-binding (RRM/RBD/RNP motifs) family protein	-	-	GO:0003676//nucleic acid binding;	ko03040(Spliceosome)
Potri.004G021000.v3.0	62.657	9.8969	3.307	3.7069999999999996e-24	1.158e-22	Up Regulation	Chr04	1409125	1411360	+	882	Potri.004G021000	GO:0048046,GO:0016762,GO:0006073,GO:0005618,GO:0005975,GO:0004553	K08235	2.4.1.207	PF06955,PF00722	PTHR31062,PTHR31062:SF1	-	AT1G11545.1	XTH8	xyloglucan endotransglucosylase/hydrolase 8	-	-	-	-
Potri.001G246900.v3.0	4032	1.4924	0.5776	3.734e-24	1.166e-22	Nodiff	Chr01	25730688	25732879	-	1350	Potri.001G246900	GO:0003924,GO:0007017,GO:0005874	K07375	2.4.2.1	PF03953,PF00091	PTHR11588,PTHR11588:SF97	-	AT5G62690.1	TUB2	tubulin beta chain 2	-	-	-	ko04145(Phagosome)
Potri.001G301800.v3.0	669.588	1.89	0.9184	3.738e-24	1.166e-22	Nodiff	Chr01	30571640	30573953	-	1161	Potri.001G301800	GO:0005634	K14505	-	PF02984,PF00134	PTHR10177,PTHR10177:SF251	KOG0656	AT4G34160.1	CYCD3,CYCD3;1	CYCLIN D3;1	-	GO:0005634//nucleus;	-	ko04075(Plant hormone signal transduction)
Potri.005G026200.v3.0	616.956	1.8992	0.9254	3.801e-24	1.184e-22	Nodiff	Chr05	1917684	1923516	-	2631	Potri.005G026200	GO:0055114,GO:0016491,GO:0050664,GO:0004601,GO:0016174	K13447	1.6.3.1	PF01794,PF08022,PF08414,PF08030	PTHR11972,PTHR11972:SF57	-	AT1G09090.2	ATRBOHB,ATRBOHB-BETA,RBOHB	respiratory burst oxidase homolog B	-	-	-	ko04626(Plant-pathogen interaction);ko04016(MAPK signaling pathway - plant)
Potri.004G069200.v3.0	302.122	2.6724	1.4182	3.96e-24	1.233e-22	Up Regulation	Chr04	5736326	5740751	-	2055	Potri.004G069200	GO:0055085	-	-	PF03169	PTHR31645,PTHR31645:SF1	-	AT1G65730.1	YSL7	YELLOW STRIPE like 7	GO:0055085//transmembrane transport;	-	-	-
Potri.003G128700.v3.0	1882.11	0.6341	-0.6573	3.986e-24	1.24e-22	Nodiff	Chr03	14883947	14887909	+	948	Potri.003G128700	GO:0016491,GO:0008152	K19329	1.1.1.330	PF00106	PTHR24320,PTHR24320:SF83	KOG1208	-	-	NAD(P)-binding Rossmann-fold superfamily protein	-	-	-	-
Potri.002G201000.v3.0	488.76	2.0453	1.0323	4.026e-24	1.251e-22	Up Regulation	Chr02	16206384	16212454	+	3027	Potri.002G201000	GO:0005515,GO:0008017,GO:0007018,GO:0005524,GO:0003777,GO:0005871	K10406	3.6.4.5	PF00307,PF00225	PTHR24115,PTHR24115:SF468	-	-	-	P-loop nucleoside triphosphate hydrolases superfamily protein with CH (Calponin Homology) domain	-	-	-	-
Potri.019G085400.v3.0	1914.06	1.5824	0.6621	4.205e-24	1.3049999999999998e-22	Nodiff	Chr19	11754067	11756351	+	1521	Potri.019G085400	-	-	-	-	PTHR10593,PTHR10593:SF27	-	AT1G34370.2	STOP1	C2H2 and C2HC zinc fingers superfamily protein	-	-	-	-
Potri.T091100.v3.0	64.6671	9.9706	3.3177	4.242e-24	1.3159999999999998e-22	Up Regulation	scaffold_116	7894	9755	+	1128	Potri.T091100	GO:0046961,GO:0046933,GO:0045261,GO:0015986	K02115	3.6.3.14	PF00231	PTHR11693,PTHR11693:SF21	KOG1531	AT4G04640.1	ATPC1	ATPase, F1 complex, gamma subunit protein	-	-	-	ko00195(Photosynthesis);ko00190(Oxidative phosphorylation)
Potri.001G166800.v3.0	597.01	1.9326	0.9505	4.255e-24	1.318e-22	Nodiff	Chr01	14009482	14016958	-	2289	Potri.001G166800	-	-	-	PF13768	PTHR10338,PTHR10338:SF114	-	-	-	inter-alpha-trypsin inhibitor heavy chain-related	-	-	-	-
Potri.001G041400.v3.0	154.957	3.3503	1.7443	4.333e-24	1.3409999999999998e-22	Up Regulation	Chr01	3010398	3015624	+	1224	Potri.001G041400	-	-	-	PF01167	PTHR16517,PTHR16517:SF27	KOG2502	AT1G16070.1	AtTLP8,TLP8	tubby like protein 8	-	-	-	-
Potri.002G015100.v3.0	7405.33	1.4313	0.5174	4.701e-24	1.4539999999999999e-22	Nodiff	Chr02	875720	877295	-	648	Potri.002G015100	GO:0005515	K00799	2.5.1.18	PF00043,PF02798	PTHR11260,PTHR11260:SF287	KOG0867	AT3G03190.1	ATGSTF11,ATGSTF6,GSTF11	glutathione S-transferase F11	-	-	GO:0005515//protein binding;	ko00480(Glutathione metabolism)
Potri.006G136600.v3.0	174.999	3.0598	1.6134	5.031e-24	1.5539999999999998e-22	Up Regulation	Chr06	11259410	11265679	-	2859	Potri.006G136600	GO:0008017,GO:0007018,GO:0005524,GO:0003777,GO:0005871	K11498	3.6.4.4	PF11995,PF00225	PTHR24115,PTHR24115:SF522	KOG0242	AT3G43210.1	ATNACK2,NACK2,TES	ATP binding microtubule motor family protein	-	-	-	-
Potri.003G108400.v3.0	258.785	2.5517	1.3515	5.035e-24	1.5539999999999998e-22	Up Regulation	Chr03	13241874	13250209	-	3531	Potri.003G108400	GO:0051276,GO:0005694,GO:0005524,GO:0005515,GO:0007076,GO:0000796	K06674	-	PF13476,PF06470	PTHR18937,PTHR18937:SF9	-	AT5G62410.1	ATCAP-E1,ATSMC4,SMC2,TTN3	structural maintenance of chromosomes 2	-	-	-	-
Potri.005G115300.v3.0	330.476	2.2651	1.1796	5.046e-24	1.556e-22	Up Regulation	Chr05	8906108	8906636	+	312	Potri.005G115300	-	K11254	-	PF15511	PTHR10484	KOG3467	-	-	Histone superfamily protein	-	-	-	-
Potri.007G045300.v3.0	340.841	2.3402	1.2266	5.1979999999999996e-24	1.6009999999999998e-22	Up Regulation	Chr07	4002107	4012890	+	4611	Potri.007G045300	GO:0008408,GO:0006260,GO:0003887,GO:0001882,GO:0003677,GO:0000166	K02320	2.7.7.7	PF12254,PF03104,PF08996,PF00136	PTHR10322,PTHR10322:SF21	-	AT5G67100.1	ICU2	DNA-directed DNA polymerases	-	-	-	ko03030(DNA replication)
Potri.004G078800.v3.0	282.83	2.4044	1.2657	5.217e-24	1.6059999999999998e-22	Up Regulation	Chr04	6522970	6525335	+	2010	Potri.004G078800	-	-	-	PF03514	PTHR31636,PTHR31636:SF4	-	AT5G52510.1	SCL8	SCARECROW-like 8	-	-	-	-
Potri.011G145000.v3.0	506.062	2.0058	1.0042	5.359e-24	1.648e-22	Up Regulation	Chr11	16517301	16520733	+	1767	Potri.011G145000	GO:0055114,GO:0050662,GO:0015936,GO:0004420	K00021	1.1.1.34	PF00368	PTHR10572,PTHR10572:SF9	-	AT1G76490.1	HMG1,HMGR1	hydroxy methylglutaryl CoA reductase 1	-	-	-	ko00900(Terpenoid backbone biosynthesis)
Potri.008G065000.v3.0	1041.26	0.4563	-1.132	5.7499999999999995e-24	1.7659999999999999e-22	Down Regulation	Chr08	3944225	3945900	+	1368	Potri.008G065000	GO:0016747	-	2.3.1.133	PF02458	PTHR31896,PTHR31896:SF11	-	-	-	HXXXD-type acyl-transferase family protein	-	-	GO:0016747//acyltransferase activity, transferring groups other than amino-acyl groups;	-
Potri.006G086300.v3.0	604.085	0.5184	-0.9479	5.996e-24	1.84e-22	Nodiff	Chr06	6564029	6568004	-	1182	Potri.006G086300	GO:0016021,GO:0004252,GO:0006508	-	-	PF01694	PTHR22936,PTHR22936:SF38	KOG2289	AT2G29050.1	ATRBL1,RBL1	RHOMBOID-like 1	-	-	-	-
Potri.005G073800.v3.0	79.0038	6.9141	2.7895	6.086e-24	1.8659999999999998e-22	Up Regulation	Chr05	5372583	5374756	+	1440	Potri.005G073800	GO:0016758,GO:0008152	-	2.4.1.324	PF00201	PTHR11926,PTHR11926:SF269	KOG1192	AT1G22360.1	AtUGT85A2,UGT85A2	UDP-glucosyl transferase 85A2	-	-	-	-
Potri.015G121600.v3.0	2425.53	0.6558	-0.6086	6.106e-24	1.8689999999999998e-22	Nodiff	Chr15	13584432	13587362	-	1080	Potri.015G121600	GO:0005515	K07393	-	PF13410,PF13409	PTHR32419,PTHR32419:SF6	-	-	-	Glutathione S-transferase family protein	-	-	GO:0005515//protein binding;	-
Potri.002G004500.v3.0	979.228	0.5634	-0.8278	6.107e-24	1.8689999999999998e-22	Nodiff	Chr02	260799	263307	+	966	Potri.002G004500	GO:0050662,GO:0003824	-	-	PF01370	PTHR10366,PTHR10366:SF461	KOG1502	-	-	NAD(P)-binding Rossmann-fold superfamily protein	-	-	-	-
Potri.003G071800.v3.0	985.538	1.6992	0.7648	6.139e-24	1.8769999999999998e-22	Nodiff	Chr03	10043379	10046316	-	1653	Potri.003G071800	GO:0006508,GO:0004252	-	3.4.14.10	PF02225,PF00082	PTHR10795,PTHR10795:SF424	-	-	-	Subtilase family protein	-	-	-	-
Potri.002G022700.v3.0	142.484	3.7528	1.908	6.423e-24	1.9619999999999998e-22	Up Regulation	Chr02	1368371	1369242	+	306	Potri.002G022700	-	-	-	PF02704	PTHR23201,PTHR23201:SF2	-	AT1G75750.1	GASA1	GAST1 protein homolog 1	-	-	-	-
Potri.019G125600.v3.0	127.013	3.9304	1.9747	6.738e-24	2.0559999999999999e-22	Up Regulation	Chr19	15296972	15298220	-	930	Potri.019G125600	-	-	1.1.1.288	PF13561	PTHR24322,PTHR24322:SF309	KOG0725	-	-	NAD(P)-binding Rossmann-fold superfamily protein	-	-	-	-
Potri.003G138000.v3.0	217.791	2.7968	1.4838	6.838e-24	2.0849999999999998e-22	Up Regulation	Chr03	15630139	15632708	+	1518	Potri.003G138000	-	K09273	-	PF00505	PTHR13711,PTHR13711:SF228	KOG0381	-	-	HMG (high mobility group) box protein	-	-	-	-
Potri.001G336300.v3.0	234.756	2.7851	1.4777	7.048e-24	2.146e-22	Up Regulation	Chr01	33941873	33945762	-	1648	Potri.001G336300	-	-	-	PF06886	PTHR31358,PTHR31358:SF12	-	-	-	TPX2 (targeting protein for Xklp2) protein family	-	-	-	-
Potri.015G134300.v3.0	58.3405	26.7491	4.7414	7.091e-24	2.1569999999999997e-22	Up Regulation	Chr15	14396987	14398091	+	741	Potri.015G134300	GO:0046983,GO:0003677	-	-	PF00010	PTHR13935,PTHR13935:SF54	-	-	-	basic helix-loop-helix (bHLH) DNA-binding superfamily protein	-	-	-	-
Potri.019G043600.v3.0	194.676	2.8763	1.5242	7.221e-24	2.1949999999999997e-22	Up Regulation	Chr19	5098387	5100725	+	1383	Potri.019G043600	GO:0016747	-	2.3.1.196	PF02458	PTHR31642,PTHR31642:SF9	-	-	-	HXXXD-type acyl-transferase family protein	-	-	GO:0016747//acyltransferase activity, transferring groups other than amino-acyl groups;	-
Potri.002G114800.v3.0	233.513	2.6471	1.4044	7.469999999999999e-24	2.2689999999999997e-22	Up Regulation	Chr02	8642603	8647364	-	1992	Potri.002G114800	GO:0006355,GO:0003700,GO:0007275	K09285	-	PF00847	PTHR32467,PTHR32467:SF11	-	AT4G37750.1	ANT,CKC,CKC1,DRG	Integrase-type DNA-binding superfamily protein	-	-	-	-
Potri.001G085900.v3.0	131.667	0.2687	-1.896	7.622e-24	2.3129999999999997e-22	Down Regulation	Chr01	6778431	6780521	-	1497	Potri.001G085900	GO:0015743	-	-	PF11744	PTHR31086,PTHR31086:SF4	-	-	-	Aluminium activated malate transporter family protein	GO:0015743//malate transport;	-	-	-
Potri.004G074900.v3.0	2901.95	1.5131	0.5975	7.72e-24	2.34e-22	Nodiff	Chr04	6251956	6256365	+	1245	Potri.004G074900	GO:0055114,GO:0016616,GO:0006102,GO:0004450	K00031	1.1.1.42	PF00180	PTHR11822	-	AT1G65930.1	cICDH	cytosolic NADP+-dependent isocitrate dehydrogenase	-	-	-	ko04146(Peroxisome);ko00480(Glutathione metabolism);ko00020(Citrate cycle (TCA cycle))
Potri.019G093000.v3.0	126.491	4.2125	2.0747	7.979e-24	2.4169999999999997e-22	Up Regulation	Chr19	12333615	12335457	+	1074	Potri.019G093000	GO:0046983,GO:0008171	-	-	PF08100,PF00891	PTHR11746,PTHR11746:SF83	KOG3178	-	-	O-methyltransferase family protein	-	-	-	-
Potri.006G009200.v3.0	3218.62	1.52	0.6041	9.179e-24	2.777e-22	Nodiff	Chr06	604504	608272	+	1281	Potri.006G009200	GO:0009072,GO:0004334,GO:0008152,GO:0003824	K01555	3.7.1.2	PF09298,PF01557	PTHR11820,PTHR11820:SF1	-	-	-	fumarylacetoacetase, putative	-	-	-	ko00350(Tyrosine metabolism)
Potri.001G111400.v3.0	1216.31	0.6129	-0.7063	9.44e-24	2.8539999999999996e-22	Nodiff	Chr01	8871333	8883037	+	2094	Potri.001G111400	GO:0055085,GO:0016021	-	-	PF03105,PF07690	PTHR23510,PTHR23510:SF21	KOG2325	-	-	Major Facilitator Superfamily with SPX (SYG1/Pho81/XPR1) domain-containing protein	-	-	-	-
Potri.016G045500.v3.0	180.968	2.9995	1.5847	9.541e-24	2.881e-22	Up Regulation	Chr16	2874664	2877484	+	1134	Potri.016G045500	-	K10355	-	PF00022	PTHR11937,PTHR11937:SF210	-	AT3G12110.1	ACT11	actin-11	-	-	-	-
Potri.008G042500.v3.0	4693.44	1.5849	0.6644	1.0329999999999999e-23	3.1159999999999997e-22	Nodiff	Chr08	2435900	2438533	+	1350	Potri.008G042500	GO:0005525	K03231	3.6.5.3	PF03144,PF03143,PF00009	PTHR23115,PTHR23115:SF157	-	-	-	GTP binding Elongation factor Tu family protein	-	-	GO:0005525//GTP binding;	ko03013(Nucleocytoplasmic transport)
Potri.008G099000.v3.0	71.6452	7.1037	2.8286	1.0409999999999999e-23	3.1379999999999997e-22	Up Regulation	Chr08	6211504	6220291	+	4431	Potri.008G099000	GO:0016887,GO:0005524,GO:0016020	-	3.6.3.44	PF14510,PF08370,PF00005,PF01061	PTHR19241,PTHR19241:SF259	-	AT3G53480.1	ABCG37,ATPDR9,PDR9,PIS1	pleiotropic drug resistance 9	-	-	-	-
Potri.008G161600.v3.0	276.968	0.3944	-1.342	1.052e-23	3.169e-22	Down Regulation	Chr08	10992237	10994474	-	981	Potri.008G161600	GO:0055114,GO:0016491,GO:0008270	K18980	1.3.1.105	PF13602	PTHR11695,PTHR11695:SF530	KOG0023	-	-	Oxidoreductase, zinc-binding dehydrogenase family protein	-	-	-	-
Potri.017G084500.v3.0	1344.61	0.5736	-0.8019	1.062e-23	3.1959999999999996e-22	Nodiff	Chr17	10162964	10164385	-	645	Potri.017G084500	GO:0006412,GO:0005840,GO:0005622,GO:0003735	-	-	-	PTHR10759,PTHR10759:SF8	-	-	-	Ribosomal protein L34e superfamily protein	-	-	-	-
Potri.001G394400.v3.0	558.653	0.4864	-1.04	1.104e-23	3.319e-22	Down Regulation	Chr01	41368592	41373462	-	1128	Potri.001G394400	GO:0016491	K11517	1.1.3.15	PF01070	PTHR10578,PTHR10578:SF70	-	-	-	Aldolase-type TIM barrel family protein	-	-	GO:0016491//oxidoreductase activity;	ko04146(Peroxisome);ko00630(Glyoxylate and dicarboxylate metabolism)
Potri.015G131300.v3.0	1225.82	0.5986	-0.7404	1.196e-23	3.5909999999999997e-22	Nodiff	Chr15	14207524	14208422	+	399	Potri.015G131300	-	-	-	-	PTHR36595,PTHR36595:SF1	-	-	-	-	-	-	-	-
Potri.003G056200.v3.0	775.818	1.7724	0.8257	1.3229999999999999e-23	3.97e-22	Nodiff	Chr03	8296482	8301649	-	2019	Potri.003G056200	GO:0016021,GO:0015116,GO:0008272,GO:0055085,GO:0016020,GO:0008271	K17471	-	PF01740,PF00916	PTHR11814,PTHR11814:SF85	-	AT3G15990.1	SULTR3;4	sulfate transporter 3;4	-	-	-	-
Potri.003G057200.v3.0	195.608	0.345	-1.535	1.342e-23	4.0219999999999997e-22	Down Regulation	Chr03	8506916	8508553	+	1323	Potri.003G057200	GO:0016747	-	-	PF02458	PTHR31896,PTHR31896:SF12	-	-	-	HXXXD-type acyl-transferase family protein	-	-	GO:0016747//acyltransferase activity, transferring groups other than amino-acyl groups;	-
Potri.004G078300.v3.0	751.333	1.8229	0.8662	1.3819999999999998e-23	4.1389999999999996e-22	Nodiff	Chr04	6476384	6479899	-	503	Potri.004G078300	-	K01527	-	PF01849	PTHR10351	KOG2240	AT1G17880.1	ATBTF3,BTF3	basic transcription factor 3	-	-	-	-
Potri.007G026200.v3.0	10307.9	0.7038	-0.5067	1.384e-23	4.142e-22	Nodiff	Chr07	1953245	1953574	-	330	Potri.007G026200	-	-	-	-	-	-	-	-	-	-	-	-	-
Potri.006G220700.v3.0	161.201	3.2671	1.708	1.451e-23	4.338e-22	Up Regulation	Chr06	23308153	23311190	-	689	Potri.006G220700	-	-	-	-	PTHR34537,PTHR34537:SF1	-	-	-	ferredoxin-related	-	-	-	-
Potri.004G011600.v3.0	349.679	3631.16	11.8262	1.461e-23	4.364e-22	Up Regulation	Chr04	753891	754643	+	237	Potri.004G011600	-	-	-	-	-	-	-	-	-	-	-	-	-
Potri.002G028700.v3.0	5071.41	0.6026	-0.7308	1.464e-23	4.369e-22	Nodiff	Chr02	1875617	1878286	-	1225	Potri.002G028700	GO:0008234,GO:0006508	K01373	3.4.22.41	PF08246,PF00112	PTHR12411,PTHR12411:SF365	KOG1542	AT4G39090.1	RD19,RD19A	Papain family cysteine protease	-	-	-	ko04626(Plant-pathogen interaction)
Potri.018G025900.v3.0	127.973	3.8004	1.9262	1.477e-23	4.402999999999999e-22	Up Regulation	Chr18	2065664	2069015	+	366	Potri.018G025900	-	-	-	PF00234	PTHR31731,PTHR31731:SF19	-	-	-	Bifunctional inhibitor/lipid-transfer protein/seed storage 2S albumin superfamily protein	-	-	-	-
Potri.006G074900.v3.0	1184.62	1.7378	0.7973	1.5e-23	4.466e-22	Nodiff	Chr06	5618357	5622963	+	751	Potri.006G074900	GO:0046983	-	-	PF00010	PTHR31945,PTHR31945:SF9	-	-	-	basic helix-loop-helix (bHLH) DNA-binding superfamily protein	-	-	GO:0046983//protein dimerization activity;	-
Potri.004G136900.v3.0	620.474	1.979	0.9848	1.5249999999999998e-23	4.536999999999999e-22	Nodiff	Chr04	15804489	15805773	-	987	Potri.004G136900	-	-	-	PF03181	PTHR31236,PTHR31236:SF2	-	AT5G25610.1	ATRD22,RD22	BURP domain-containing protein	-	-	-	-
Potri.002G224100.v3.0	230.475	2.6446	1.403	1.62e-23	4.815999999999999e-22	Up Regulation	Chr02	21254744	21256499	-	936	Potri.002G224100	GO:0055114,GO:0016491	K05933	1.14.17.4	PF14226,PF03171	PTHR10209,PTHR10209:SF193	KOG0143	AT1G05010.1	ACO4,EAT1,EFE	ethylene-forming enzyme	-	-	-	ko00270(Cysteine and methionine metabolism)
Potri.009G028600.v3.0	165.165	0.3245	-1.624	1.633e-23	4.848999999999999e-22	Down Regulation	Chr09	3925024	3927710	-	2424	Potri.009G028600	-	-	-	PF13515	PTHR30509,PTHR30509:SF7	-	-	-	-	-	-	-	-
Potri.007G092500.v3.0	547.989	1.9152	0.9375	1.7359999999999998e-23	5.152e-22	Nodiff	Chr07	11951610	11954168	-	993	Potri.007G092500	GO:0005544,GO:0005509	K17095	-	PF00191	PTHR10502,PTHR10502:SF98	KOG0819	AT5G65020.1	ANNAT2	annexin 2	-	-	-	-
Potri.018G143400.v3.0	794.381	1.7672	0.8215	1.739e-23	5.154e-22	Nodiff	Chr18	16307233	16315398	+	2454	Potri.018G143400	GO:0016020,GO:0005618,GO:0004252,GO:0006508	-	3.4.21.25	PF02225,PF06280,PF00082	PTHR10795,PTHR10795:SF431	-	AT2G19170.1	SLP3	subtilisin-like serine protease 3	-	-	-	-
Potri.011G117600.v3.0	362.969	0.4461	-1.165	1.797e-23	5.323999999999999e-22	Down Regulation	Chr11	14300449	14303393	-	1549	Potri.011G117600	GO:0055114,GO:0020037,GO:0016705,GO:0005506	-	1.3.3.9	PF00067	PTHR24282,PTHR24282:SF24	KOG0157	AT3G14620.1	CYP72A8	cytochrome P450, family 72, subfamily A, polypeptide 8	-	-	-	-
Potri.008G066300.v3.0	986.798	1.7334	0.7936	1.818e-23	5.378999999999999e-22	Nodiff	Chr08	4024234	4026565	-	969	Potri.008G066300	GO:0042254,GO:0005622	K02941	-	PF00466,PF00428	PTHR21141,PTHR21141:SF3	KOG0815	-	-	Ribosomal protein L10 family protein	-	-	-	ko03010(Ribosome)
Potri.005G065200.v3.0	426.292	2.0796	1.0563	1.838e-23	5.432e-22	Up Regulation	Chr05	4703958	4710104	+	2529	Potri.005G065200	GO:0008168	-	3.4.19.12,3.4.22.69	PF03141	PTHR10108,PTHR10108:SF926	-	-	-	S-adenosyl-L-methionine-dependent methyltransferases superfamily protein	-	-	GO:0008168//methyltransferase activity;	-
Potri.019G056000.v3.0	92.3777	5.4664	2.4506	1.839e-23	5.432e-22	Up Regulation	Chr19	8760608	8761368	+	261	Potri.019G056000	-	-	-	PF04588	PTHR28018,PTHR28018:SF3	-	-	-	Hypoxia-responsive family protein	-	-	-	-
Potri.008G017100.v3.0	119.514	3.9303	1.9747	1.969e-23	5.81e-22	Up Regulation	Chr08	903165	907266	+	1761	Potri.008G017100	GO:0055085,GO:0016020,GO:0006810,GO:0015171,GO:0003333	-	-	PF00324	PTHR11785,PTHR11785:SF331	KOG1286	AT5G04770.1	ATCAT6,CAT6	cationic amino acid transporter 6	-	-	-	-
Potri.004G062600.v3.0	300.047	2.331	1.2209	2.125e-23	6.265e-22	Up Regulation	Chr04	5164558	5167321	+	671	Potri.004G062600	GO:0006412,GO:0005840,GO:0005622,GO:0003735	K02895	-	PF00467	PTHR12903	-	-	-	KOW domain-containing protein	-	-	-	ko03010(Ribosome)
Potri.005G114000.v3.0	5103.5	1.6793	0.7479	2.1929999999999999e-23	6.46e-22	Nodiff	Chr05	8763348	8765756	-	1207	Potri.005G114000	GO:0055114,GO:0016491	K00475	1.14.11.9	PF03171,PF14226	PTHR10209,PTHR10209:SF137	KOG0143	AT3G51240.1	F3\'H,F3H,TT6	flavanone 3-hydroxylase	-	-	-	ko00941(Flavonoid biosynthesis)
Potri.004G193700.v3.0	250.21	2.7443	1.4564	2.3299999999999996e-23	6.859e-22	Up Regulation	Chr04	20818207	20827461	+	3594	Potri.004G193700	GO:0008017,GO:0007018,GO:0005524,GO:0003777,GO:0005871	K10400	3.6.4.4	PF00225	PTHR24115,PTHR24115:SF388	KOG4280	-	-	P-loop containing nucleoside triphosphate hydrolases superfamily protein	-	-	-	-
Potri.015G078700.v3.0	88.9492	5.0133	2.3258	2.418e-23	7.1100000000000005e-22	Up Regulation	Chr15	10369794	10372301	+	903	Potri.015G078700	GO:0030247	-	-	PF13947	PTHR33355,PTHR33355:SF3	-	-	-	-	-	-	GO:0030247//polysaccharide binding;	-
Potri.005G013600.v3.0	1419.94	0.6239	-0.6805	2.621e-23	7.7e-22	Nodiff	Chr05	1062080	1064089	+	1128	Potri.005G013600	GO:0055114,GO:0016491	-	1.14.11.11,1.14.11.14	PF03171,PF14226	PTHR10209,PTHR10209:SF124	KOG0143	-	-	2-oxoglutarate (2OG) and Fe(II)-dependent oxygenase superfamily protein	-	-	-	-
Potri.012G137600.v3.0	83.928	5.6957	2.5099	2.729e-23	8.01e-22	Up Regulation	Chr12	15279176	15281585	+	1237	Potri.012G137600	GO:0016788	-	3.1.1.3	PF00657	PTHR22835,PTHR22835:SF157	-	-	-	GDSL-like Lipase/Acylhydrolase superfamily protein	-	-	GO:0016788//hydrolase activity, acting on ester bonds;	-
Potri.002G024700.v3.0	1307.93	0.6239	-0.6806	2.813e-23	8.248999999999999e-22	Nodiff	Chr02	1554518	1560573	+	2802	Potri.002G024700	GO:0006355,GO:0005634,GO:0003677,GO:0009725	K14486	-	PF02309,PF02362,PF06507	PTHR31384,PTHR31384:SF10	-	AT1G19850.1	ARF5,IAA24,MP	Transcriptional factor B3 family protein / auxin-responsive factor AUX/IAA-related	-	-	-	ko04075(Plant hormone signal transduction)
Potri.015G079600.v3.0	434.981	2.0598	1.0425	2.918e-23	8.549e-22	Up Regulation	Chr15	10463499	10465438	-	792	Potri.015G079600	GO:0003723,GO:0006412,GO:0005840,GO:0005622,GO:0003735	K02987	-	PF01479,PF00467,PF08071,PF16121,PF00900	PTHR11581	KOG0378	-	-	Ribosomal protein S4 (RPS4A) family protein	-	-	-	ko03010(Ribosome)
Potri.005G258300.v3.0	156.291	3.2827	1.7149	3.077e-23	9.006e-22	Up Regulation	Chr05	25744369	25749439	-	1230	Potri.005G258300	GO:0007094	K02178	-	PF08311	PTHR14030	-	AT2G33560.1	BUBR1	BUB1-related (BUB1: budding uninhibited by benzymidazol 1)	GO:0007094//mitotic spindle assembly checkpoint signaling;	-	-	-
Potri.002G059100.v3.0	450.123	0.489	-1.032	3.0819999999999996e-23	9.012999999999999e-22	Down Regulation	Chr02	3993054	3995674	-	978	Potri.002G059100	GO:0043565,GO:0006355,GO:0003700	-	-	PF03106	PTHR31221,PTHR31221:SF37	-	AT4G18170.1	ATWRKY28,WRKY28	WRKY DNA-binding protein 28	-	-	-	-
Potri.014G140300.v3.0	244.714	2.7106	1.4386	3.1829999999999996e-23	9.3e-22	Up Regulation	Chr14	10687304	10689137	+	882	Potri.014G140300	GO:0048046,GO:0016762,GO:0006073,GO:0005618,GO:0005975,GO:0004553	K08235	2.4.1.207	PF06955,PF00722	PTHR31062,PTHR31062:SF15	-	AT5G13870.1	EXGT-A4,XTH5	xyloglucan endotransglucosylase/hydrolase 5	-	-	-	-
Potri.010G205800.v3.0	8611	0.6798	-0.5568	3.464e-23	1.011e-21	Nodiff	Chr10	19657381	19660151	+	1950	Potri.010G205800	-	K03283	-	PF00012	PTHR19375,PTHR19375:SF232	-	AT5G02500.1	AT-HSC70-1,HSC70,HSC70-1,HSP70-1	heat shock cognate protein 70-1	-	-	-	ko04144(Endocytosis);ko04141(Protein processing in endoplasmic reticulum);ko03040(Spliceosome)
Potri.015G147500.v3.0	2362.28	1.7436	0.802	3.474e-23	1.013e-21	Nodiff	Chr15	15193042	15196507	+	948	Potri.015G147500	GO:0008168,GO:0008033,GO:0006364,GO:0003723	K14563	3.6.4.13	PF01269	PTHR10335	KOG1596	AT5G52470.1	ATFBR1,ATFIB1,FBR1,FIB1,SKIP7	fibrillarin 1	-	-	-	ko03008(Ribosome biogenesis in eukaryotes)
Potri.017G071000.v3.0	57.1183	12.747	3.6721	3.76e-23	1.096e-21	Up Regulation	Chr17	8153444	8156671	-	2259	Potri.017G071000	-	-	-	PF14577,PF14576	PTHR33232,PTHR33232:SF4	-	-	-	-	-	-	-	-
Potri.012G077400.v3.0	1125.13	1.6474	0.7202	3.801e-23	1.1070000000000001e-21	Nodiff	Chr12	10283131	10289784	-	1659	Potri.012G077400	GO:0055085,GO:0016020,GO:0006810,GO:0005215	K14611	-	PF00860	PTHR11119,PTHR11119:SF48	-	-	-	Xanthine/uracil permease family protein	-	-	-	-
Potri.T170700.v3.0	287.114	2.9283	1.5501	3.868e-23	1.1250000000000001e-21	Up Regulation	scaffold_1057	4349	5103	-	255	Potri.T170700	-	-	-	-	PTHR33333,PTHR33333:SF5	-	-	-	-	-	-	-	-
Potri.004G232400.v3.0	2083.8	0.6472	-0.6278	3.89e-23	1.1310000000000001e-21	Nodiff	Chr04	23893831	23901231	-	2877	Potri.004G232400	GO:0006468,GO:0005524,GO:0004672	-	2.7.11.1	PF00069	PTHR27003,PTHR27003:SF15	KOG1187	-	-	Leucine-rich repeat protein kinase family protein	-	-	-	-
Potri.019G124500.v3.0	539.756	0.5021	-0.994	3.965e-23	1.151e-21	Nodiff	Chr19	15235963	15236806	+	624	Potri.019G124500	GO:0004866	-	-	PF00197	PTHR33107,PTHR33107:SF5	-	-	-	Kunitz family trypsin and protease inhibitor protein	-	-	GO:0004866//endopeptidase inhibitor activity;	-
Potri.001G191000.v3.0	1380.4	1.6486	0.7213	4.063e-23	1.179e-21	Nodiff	Chr01	17207140	17209543	-	816	Potri.001G191000	GO:0003993	-	3.1.3.2	PF03767	PTHR31284,PTHR31284:SF5	-	-	-	HAD superfamily, subfamily IIIB acid phosphatase	-	-	GO:0003993//acid phosphatase activity;	-
Potri.003G200700.v3.0	284.23	2.3792	1.2505	4.081e-23	1.183e-21	Up Regulation	Chr03	20308828	20310941	+	942	Potri.003G200700	GO:0005544,GO:0005509	-	-	PF00191	PTHR10502,PTHR10502:SF113	KOG0819	AT5G12380.1	ANNAT8	annexin 8	-	-	-	-
Potri.007G097500.v3.0	1481.64	0.6099	-0.7134	4.0899999999999997e-23	1.184e-21	Nodiff	Chr07	12368565	12375131	+	1188	Potri.007G097500	GO:0008270,GO:0005515	-	-	PF13639	PTHR14155,PTHR14155:SF94	KOG1493	AT5G10380.1	ATRING1,RING1	RING/U-box superfamily protein	-	-	-	-
Potri.004G051100.v3.0	1050.05	1.8339	0.8749	4.101e-23	1.186e-21	Nodiff	Chr04	3972923	3975404	+	532	Potri.004G051100	-	-	-	PF10252	PTHR22055	KOG3375	-	-	-	-	-	-	-
Potri.015G080800.v3.0	204.481	2.8641	1.5181	4.108e-23	1.187e-21	Up Regulation	Chr15	10532393	10536855	-	3342	Potri.015G080800	GO:0005515,GO:0006468,GO:0005524,GO:0004672	-	2.7.11.1	PF08263,PF13855,PF00069	PTHR27000,PTHR27000:SF2	KOG1187	-	-	Leucine-rich receptor-like protein kinase family protein	-	-	-	-
Potri.010G158900.v3.0	880.466	1.7973	0.8458	4.435e-23	1.281e-21	Nodiff	Chr10	16517964	16520382	-	654	Potri.010G158900	-	-	-	PF07983	PTHR32227,PTHR32227:SF113	-	AT1G18650.1	PDCB3	plasmodesmata callose-binding protein 3	-	-	-	-
Potri.008G151800.v3.0	245.536	2.5968	1.3767	4.449e-23	1.284e-21	Up Regulation	Chr08	10300959	10305065	-	1017	Potri.008G151800	-	-	2.5.1.79	PF01564	PTHR11558,PTHR11558:SF30	-	AT5G19530.1	ACL5	S-adenosyl-L-methionine-dependent methyltransferases superfamily protein	-	-	-	-
Potri.010G195800.v3.0	716.75	1.8237	0.8669	4.4799999999999997e-23	1.291e-21	Nodiff	Chr10	18925453	18927914	-	1251	Potri.010G195800	-	-	-	-	PTHR33356,PTHR33356:SF4	-	-	-	-	-	-	-	-
Potri.009G145000.v3.0	149.798	3.3399	1.7398	4.657e-23	1.341e-21	Up Regulation	Chr09	11489350	11492397	+	1476	Potri.009G145000	GO:0080019	K13356	1.2.1.84	PF07993	PTHR11011,PTHR11011:SF40	KOG1221	AT4G33790.1	CER4,FAR3,G7	Jojoba acyl CoA reductase-related male sterility protein	-	-	GO:0080019//fatty-acyl-CoA reductase (alcohol-forming) activity;	ko04146(Peroxisome);ko00073(Cutin, suberine and wax biosynthesis)
Potri.008G162800.v3.0	302.86	2.2972	1.1999	4.771e-23	1.373e-21	Up Regulation	Chr08	11072108	11075861	-	1260	Potri.008G162800	-	-	-	PF06886	PTHR31358,PTHR31358:SF1	-	-	-	TPX2 (targeting protein for Xklp2) protein family	-	-	-	-
Potri.013G067000.v3.0	380.118	2.249	1.1693	4.803e-23	1.381e-21	Up Regulation	Chr13	5264506	5267272	-	1185	Potri.013G067000	-	K09422	-	PF00249	PTHR10641,PTHR10641:SF473	KOG0048	AT5G17800.1	AtMYB56,MYB56	myb domain protein 56	-	-	-	-
Potri.011G162800.v3.0	5170.06	0.698	-0.5187	4.9409999999999996e-23	1.4190000000000001e-21	Nodiff	Chr11	18036534	18038376	+	1602	Potri.011G162800	GO:0055114,GO:0050660,GO:0016491	-	1.3.3.8	PF08031,PF01565	PTHR32448,PTHR32448:SF30	-	-	-	FAD-binding Berberine family protein	-	-	-	-
Potri.008G066200.v3.0	1357.24	1.692	0.7587	4.994e-23	1.433e-21	Nodiff	Chr08	4013760	4016182	-	969	Potri.008G066200	GO:0042254,GO:0005622	K02941	-	PF00466,PF00428	PTHR21141,PTHR21141:SF3	KOG0815	-	-	Ribosomal protein L10 family protein	-	-	-	ko03010(Ribosome)
Potri.002G084800.v3.0	351.155	2.2722	1.1841	5.141e-23	1.474e-21	Up Regulation	Chr02	5953689	5956964	+	1239	Potri.002G084800	-	-	-	PF01476	PTHR23354,PTHR23354:SF75	-	AT1G21880.2	LYM1	lysm domain GPI-anchored protein 1 precursor	-	-	-	-
Potri.002G120400.v3.0	1857.33	1.5769	0.6571	5.268e-23	1.509e-21	Nodiff	Chr02	9028411	9031943	+	2353	Potri.002G120400	GO:0006508,GO:0004252	-	3.4.14.10	PF05922,PF02225,PF00082	PTHR10795,PTHR10795:SF388	-	AT5G67360.1	ARA12	Subtilase family protein	-	-	-	-
Potri.018G114600.v3.0	147.941	3.4091	1.7694	5.451e-23	1.5600000000000002e-21	Up Regulation	Chr18	13957497	13960072	+	1644	Potri.018G114600	-	-	-	-	PTHR37392,PTHR37392:SF1	-	-	-	-	-	-	-	-
Potri.008G051000.v3.0	149.858	3.3399	1.7398	5.467e-23	1.564e-21	Up Regulation	Chr08	3008396	3009639	+	894	Potri.008G051000	-	-	-	PF06136	PTHR31083,PTHR31083:SF4	-	-	-	Domain of unknown function (DUF966)	-	-	-	-
Potri.009G108200.v3.0	2938.06	0.6271	-0.6733	6.01e-23	1.717e-21	Nodiff	Chr09	9358951	9360841	-	615	Potri.009G108200	-	-	-	-	PTHR36345,PTHR36345:SF1	-	AT2G15890.1	MEE14	maternal effect embryo arrest 14	-	-	-	-
Potri.010G160100.v3.0	711.984	0.5125	-0.9643	6.023e-23	1.719e-21	Nodiff	Chr10	16599809	16606223	-	882	Potri.010G160100	GO:0043565,GO:0006355,GO:0003700	-	-	PF03106	PTHR31221,PTHR31221:SF8	-	AT1G69310.2	ATWRKY57,WRKY57	WRKY DNA-binding protein 57	-	-	-	-
Potri.018G034100.v3.0	174.342	2.9463	1.5589	6.065e-23	1.73e-21	Up Regulation	Chr18	2723505	2730697	+	1532	Potri.018G034100	GO:0005634	K06627	-	PF00134,PF02984	PTHR10177,PTHR10177:SF212	KOG0654	AT5G25380.1	CYCA2;1	cyclin a2;1	-	GO:0005634//nucleus;	-	-
Potri.004G085500.v3.0	159.606	3.1745	1.6665	6.235e-23	1.777e-21	Up Regulation	Chr04	7092275	7100968	+	3168	Potri.004G085500	GO:0007076,GO:0000796	K06678	-	PF12719	PTHR14418,PTHR14418:SF5	-	AT5G37630.1	EMB2656	ARM repeat superfamily protein	-	-	-	-
Potri.006G058800.v3.0	698.113	0.5044	-0.9874	6.313999999999999e-23	1.7980000000000002e-21	Nodiff	Chr06	4270441	4276311	-	1551	Potri.006G058800	GO:0043565,GO:0006355,GO:0003700,GO:0006351	K14431	-	PF00170,PF14144	PTHR22952,PTHR22952:SF151	-	AT5G06839.3	bZIP65,TGA10	bZIP transcription factor family protein	-	-	-	ko04075(Plant hormone signal transduction)
Potri.001G016700.v3.0	273.299	2.4441	1.2893	6.959e-23	1.98e-21	Up Regulation	Chr01	1207765	1208629	+	666	Potri.001G016700	GO:0003677,GO:0000786	K11253	-	PF00125	PTHR11426	KOG1745	-	-	Histone superfamily protein	-	-	-	-
Potri.001G464700.v3.0	358.781	0.4518	-1.146	7.159e-23	2.035e-21	Down Regulation	Chr01	49843954	49845549	+	1596	Potri.001G464700	GO:0055114,GO:0050660,GO:0016491	-	1.3.3.8	PF08031,PF01565	PTHR32448,PTHR32448:SF30	-	-	-	FAD-binding Berberine family protein	-	-	-	-
Potri.016G071900.v3.0	466.781	2.4184	1.274	7.624e-23	2.165e-21	Up Regulation	Chr16	5345412	5347865	-	1494	Potri.016G071900	GO:0006508,GO:0004190	-	3.4.23.12	PF00026	PTHR13683,PTHR13683:SF340	KOG1339	-	-	Eukaryotic aspartyl protease family protein	-	-	-	-
Potri.003G061300.v3.0	103.246	4.536	2.1814	7.839999999999999e-23	2.225e-21	Up Regulation	Chr03	8887304	8888868	+	456	Potri.003G061300	GO:0008270	-	-	PF00641	PTHR23111,PTHR23111:SF34	-	-	-	Ran BP2/NZF zinc finger-like superfamily protein	-	-	GO:0008270//zinc ion binding;	-
Potri.017G087200.v3.0	8831.89	0.6428	-0.6376	7.948e-23	2.253e-21	Nodiff	Chr17	10477966	10481302	-	1474	Potri.017G087200	-	-	-	-	PTHR33971,PTHR33971:SF1	-	-	-	-	-	-	-	-
Potri.002G020500.v3.0	1751.24	0.5179	-0.9492	8.035e-23	2.276e-21	Nodiff	Chr02	1217315	1220147	-	982	Potri.002G020500	-	-	-	PF00314	PTHR31048,PTHR31048:SF27	-	-	-	Pathogenesis-related thaumatin superfamily protein	-	-	-	-
Potri.003G125400.v3.0	185.971	2.9814	1.576	8.653999999999999e-23	2.449e-21	Up Regulation	Chr03	14642224	14645355	-	1341	Potri.003G125400	GO:0003924,GO:0007017,GO:0005874	K07375	2.4.2.1	PF03953,PF00091	PTHR11588,PTHR11588:SF114	-	AT5G23860.2	TUB8	tubulin beta 8	-	-	-	ko04145(Phagosome)
Potri.003G113600.v3.0	84.1595	0.1942	-2.364	8.724e-23	2.467e-21	Down Regulation	Chr03	13725860	13727378	-	645	Potri.003G113600	GO:0004857	-	3.1.1.11	PF04043	PTHR31080,PTHR31080:SF8	-	-	-	Plant invertase/pectin methylesterase inhibitor superfamily protein	-	-	GO:0004857//enzyme inhibitor activity;	-
Potri.019G079500.v3.0	6945.99	0.7031	-0.5081	8.857e-23	2.502e-21	Nodiff	Chr19	11325131	11328186	-	1872	Potri.019G079500	-	-	-	PF03765,PF00650	PTHR23324,PTHR23324:SF67	KOG1471	AT1G22530.1	PATL2	PATELLIN 2	-	-	-	-
Potri.006G068500.v3.0	6861.95	0.6999	-0.5147	8.945999999999999e-23	2.525e-21	Nodiff	Chr06	5128835	5132956	-	1971	Potri.006G068500	GO:0005515	K14515	-	PF12937,PF13516	PTHR24006,PTHR24006:SF501	KOG1947	AT2G25490.1	EBF1,FBL6	EIN3-binding F box protein 1	-	-	GO:0005515//protein binding;	ko04075(Plant hormone signal transduction);ko04016(MAPK signaling pathway - plant)
Potri.013G000900.v3.0	288.923	2.3869	1.2552	9.404e-23	2.652e-21	Up Regulation	Chr13	63656	67706	+	1260	Potri.013G000900	GO:0016787	-	-	PF03283	PTHR21562,PTHR21562:SF5	-	-	-	Pectinacetylesterase family protein	-	-	GO:0016787//hydrolase activity;	-
Potri.015G040900.v3.0	228.405	2.7074	1.4369	9.929e-23	2.798e-21	Up Regulation	Chr15	3816938	3819083	+	1005	Potri.015G040900	-	-	-	-	PTHR34056,PTHR34056:SF1	-	-	-	-	-	-	-	-
Potri.002G114500.v3.0	1242.66	0.6237	-0.681	1.0019999999999999e-22	2.821e-21	Nodiff	Chr02	8600908	8605311	+	1853	Potri.002G114500	GO:0071949	K00511	1.14.13.132	PF01494	PTHR10835,PTHR10835:SF1	-	AT1G58440.1	SQE1,XF1	FAD/NAD(P)-binding oxidoreductase family protein	-	-	GO:0071949//FAD binding;	ko00909(Sesquiterpenoid and triterpenoid biosynthesis);ko00100(Steroid biosynthesis)
Potri.008G136500.v3.0	3122.15	0.6621	-0.5949	1.0069999999999999e-22	2.833e-21	Nodiff	Chr08	9084049	9088347	-	2556	Potri.008G136500	GO:0005992,GO:0003824	K16055	2.4.1.15,3.1.3.12	PF08282,PF00982	PTHR10788,PTHR10788:SF48	-	AT1G68020.2	ATTPS6,TPS6	UDP-Glycosyltransferase / trehalose-phosphatase family protein	-	-	-	ko00500(Starch and sucrose metabolism)
Potri.008G172400.v3.0	500.504	1.9216	0.9423	1.0639999999999999e-22	2.9900000000000004e-21	Nodiff	Chr08	11761330	11764338	+	927	Potri.008G172400	GO:0006355,GO:0005634	K14484	-	PF02309	PTHR31734,PTHR31734:SF6	-	AT2G33310.3	IAA13	auxin-induced protein 13	-	-	-	ko04075(Plant hormone signal transduction)
Potri.008G062000.v3.0	282.511	2.3333	1.2223	1.096e-22	3.0760000000000002e-21	Up Regulation	Chr08	3721860	3725482	-	1890	Potri.008G062000	GO:0005089	-	-	PF03759	PTHR33101,PTHR33101:SF4	-	AT5G05940.1	ATROPGEF5,ROPGEF5	ROP guanine nucleotide exchange factor 5	-	-	-	-
Potri.019G108700.v3.0	216.097	2.6247	1.3922	1.4019999999999999e-22	3.932e-21	Up Regulation	Chr19	13724729	13725968	-	576	Potri.019G108700	-	-	-	-	-	-	-	-	-	-	-	-	-
Potri.006G019500.v3.0	228.327	44.2237	5.4667	1.422e-22	3.985e-21	Up Regulation	Chr06	1310481	1311838	-	527	Potri.006G019500	GO:0046872,GO:0030001	-	-	PF00403	PTHR22814,PTHR22814:SF79	KOG1603	-	-	Heavy metal transport/detoxification superfamily protein	-	-	-	-
Potri.001G325200.v3.0	116.924	3.9854	1.9947	1.4419999999999998e-22	4.039e-21	Up Regulation	Chr01	32913690	32917226	-	1204	Potri.001G325200	GO:0008081,GO:0006629	K18696	3.1.4.46	PF03009	PTHR22958,PTHR22958:SF10	KOG2421	AT3G02040.1	SRG3	PLC-like phosphodiesterases superfamily protein	-	-	-	ko00564(Glycerophospholipid metabolism)
Potri.003G033600.v3.0	358.409	0.4549	-1.136	1.4449999999999998e-22	4.043e-21	Down Regulation	Chr03	4214845	4216467	-	726	Potri.003G033600	GO:0006351,GO:0003899,GO:0003677	K03025	-	PF05158	PTHR12780,PTHR12780:SF1	KOG3233	-	-	DNA binding;DNA-directed RNA polymerases	-	-	-	ko03020(RNA polymerase)
Potri.019G131800.v3.0	1726.46	0.6273	-0.6728	1.503e-22	4.2030000000000004e-21	Nodiff	Chr19	15738033	15746178	+	2889	Potri.019G131800	GO:0006468,GO:0005524,GO:0004672	-	2.7.11.1	PF08263,PF00069	PTHR27003,PTHR27003:SF36	KOG1187	-	-	Leucine-rich repeat protein kinase family protein	-	-	-	-
Potri.005G209600.v3.0	140.81	3.5171	1.8144	1.5319999999999999e-22	4.279e-21	Up Regulation	Chr05	22351851	22354569	-	1629	Potri.005G209600	-	K14319	-	PF13943	PTHR24106,PTHR24106:SF156	KOG1909	AT3G63130.2	ATRANGAP1,RANGAP1	RAN GTPase activating protein 1	-	-	-	ko03013(Nucleocytoplasmic transport)
Potri.009G149400.v3.0	2624.6	1.4842	0.5696	1.537e-22	4.290000000000001e-21	Nodiff	Chr09	11772231	11775334	+	901	Potri.009G149400	-	-	3.5.1.98	-	PTHR31802,PTHR31802:SF5	-	AT3G44750.2	ATHD2A,HD2A,HDA3,HDT1	histone deacetylase 3	-	-	-	-
Potri.014G145800.v3.0	140.776	3.782	1.9192	1.6579999999999998e-22	4.625e-21	Up Regulation	Chr14	11120354	11124157	-	1089	Potri.014G145800	-	-	1.1.1.288	PF13561	PTHR24322,PTHR24322:SF547	KOG0725	-	-	NAD(P)-binding Rossmann-fold superfamily protein	-	-	-	-
Potri.004G161200.v3.0	1956.95	0.6526	-0.6158	1.667e-22	4.6430000000000005e-21	Nodiff	Chr04	18167081	18176691	+	1440	Potri.004G161200	GO:0016740,GO:0009058	K00801	2.5.1.21	PF00494	PTHR11626,PTHR11626:SF2	-	AT4G34640.1	ERG9,SQS1	squalene synthase 1	-	-	-	ko00909(Sesquiterpenoid and triterpenoid biosynthesis);ko00100(Steroid biosynthesis)
Potri.018G139800.v3.0	433.174	0.4234	-1.24	1.674e-22	4.66e-21	Down Regulation	Chr18	15927545	15940381	-	3298	Potri.018G139800	GO:0046872,GO:0000166	K01537	3.6.3.8	PF00122,PF00702,PF00689	PTHR24093,PTHR24093:SF359	-	AT5G57110.1	ACA8,AT-ACA8	autoinhibited Ca2+ -ATPase, isoform 8	-	-	-	-
Potri.T103900.v3.0	1288.08	1.9513	0.9645	1.6789999999999998e-22	4.669e-21	Nodiff	scaffold_150	63629	66859	-	1128	Potri.T103900	-	K10046	5.1.3.18	PF16363	PTHR10366,PTHR10366:SF327	KOG1429	AT5G28840.1	GME	GDP-D-mannose 3\',5\'-epimerase	-	-	-	ko00520(Amino sugar and nucleotide sugar metabolism);ko00053(Ascorbate and aldarate metabolism)
Potri.007G117000.v3.0	357.917	0.4114	-1.281	1.707e-22	4.743e-21	Down Regulation	Chr07	13758538	13759685	-	1059	Potri.007G117000	GO:0006468,GO:0005524,GO:0004672	K04733	3.1.4.46	PF00069	PTHR27009,PTHR27009:SF19	KOG1187	AT5G38280.1	PR5K	PR5-like receptor kinase	-	-	-	-
Potri.015G094700.v3.0	4222.94	0.6913	-0.5327	1.741e-22	4.835e-21	Nodiff	Chr15	11588751	11592252	+	1308	Potri.015G094700	-	-	-	PF00571	PTHR13780,PTHR13780:SF36	KOG1764	AT3G48530.1	KING1	SNF1-related protein kinase regulatory subunit gamma 1	-	-	-	-
Potri.004G018000.v3.0	322.112	2.2534	1.1721	1.8589999999999999e-22	5.157e-21	Up Regulation	Chr04	1187812	1189421	-	1215	Potri.004G018000	-	-	-	PF01535,PF13041	PTHR24015,PTHR24015:SF579	-	AT1G61870.1	PPR336	pentatricopeptide repeat 336	-	-	-	-
Potri.016G138900.v3.0	3428.71	0.6531	-0.6147	1.9389999999999998e-22	5.375e-21	Nodiff	Chr16	14127056	14129128	-	502	Potri.016G138900	-	K06689	6.3.2.19	PF00179	PTHR24068	KOG0417	AT5G41700.1	ATUBC8,UBC8	ubiquitin conjugating enzyme 8	-	-	-	ko04141(Protein processing in endoplasmic reticulum);ko04120(Ubiquitin mediated proteolysis)
Potri.006G113400.v3.0	1815.99	0.6359	-0.6531	1.9439999999999998e-22	5.383e-21	Nodiff	Chr06	8831363	8833029	-	657	Potri.006G113400	-	-	-	PF04525	PTHR31087,PTHR31087:SF5	-	-	-	Protein of unknown function (DUF567)	-	-	-	-
Potri.004G063300.v3.0	143.638	4.4785	2.163	1.9479999999999999e-22	5.3910000000000004e-21	Up Regulation	Chr04	5219327	5222237	+	634	Potri.004G063300	GO:0006412,GO:0005840,GO:0003735	K02882	-	PF01775	PTHR10052,PTHR10052:SF12	KOG0829	-	-	Ribosomal protein L18ae/LX family protein	-	-	-	ko03010(Ribosome)
Potri.014G102700.v3.0	51.7835	0.07095	-3.817	1.997e-22	5.521e-21	Down Regulation	Chr14	8046079	8048293	-	1608	Potri.014G102700	GO:0055114,GO:0020037,GO:0016705,GO:0005506	-	1.14.13.21	PF00067	PTHR24298,PTHR24298:SF46	KOG0156	AT2G46660.1	CYP78A6	cytochrome P450, family 78, subfamily A, polypeptide 6	-	-	-	-
Potri.014G171600.v3.0	734.236	0.5737	-0.8015	2.0939999999999997e-22	5.7840000000000004e-21	Nodiff	Chr14	13856460	13862254	+	2310	Potri.014G171600	GO:0006508,GO:0004252	-	3.4.14.10	PF05922,PF02225,PF00082	PTHR10795,PTHR10795:SF423	-	AT2G04160.1	AIR3	Subtilisin-like serine endopeptidase family protein	-	-	-	-
Potri.007G104000.v3.0	4242.57	1.498	0.583	2.139e-22	5.904e-21	Nodiff	Chr07	12855480	12861565	-	2566	Potri.007G104000	GO:0008168	-	-	PF03141	PTHR10108,PTHR10108:SF926	-	-	-	S-adenosyl-L-methionine-dependent methyltransferases superfamily protein	-	-	GO:0008168//methyltransferase activity;	-
Potri.004G094600.v3.0	2891.36	1.4732	0.5589	2.207e-22	6.087e-21	Nodiff	Chr04	8079697	8084304	+	1734	Potri.004G094600	GO:0030976,GO:0003824,GO:0000287	K12261	4.1.1.8	PF02775,PF00205,PF02776	PTHR18968,PTHR18968:SF6	-	-	-	Thiamine pyrophosphate dependent pyruvate decarboxylase family protein	-	-	-	ko04146(Peroxisome)
Potri.008G023200.v3.0	54.9838	12.2161	3.6107	2.2449999999999996e-22	6.186e-21	Up Regulation	Chr08	1198360	1201061	+	1336	Potri.008G023200	-	-	-	PF13962	PTHR24177,PTHR24177:SF39	-	-	-	Ankyrin repeat family protein	-	-	-	-
Potri.005G197500.v3.0	465.836	0.4854	-1.043	2.293e-22	6.314e-21	Down Regulation	Chr05	21371106	21375951	+	1238	Potri.005G197500	-	K14156	2.7.1.82,2.7.1.32	PF01636	PTHR22603,PTHR22603:SF39	KOG2686	AT1G71697.1	ATCK1,CK,CK1	choline kinase 1	-	-	-	ko00564(Glycerophospholipid metabolism)
Potri.009G064900.v3.0	200.085	0.3689	-1.439	2.3000000000000003e-22	6.326e-21	Down Regulation	Chr09	6564714	6568151	-	1323	Potri.009G064900	GO:0055114,GO:0020037,GO:0016705,GO:0005506	-	-	PF00067	PTHR24286,PTHR24286:SF74	KOG0157	AT1G12740.1	CYP87A2	cytochrome P450, family 87, subfamily A, polypeptide 2	-	-	-	-
Potri.015G003500.v3.0	707.723	0.5124	-0.9646	2.338e-22	6.427e-21	Nodiff	Chr15	247166	249255	-	990	Potri.015G003500	GO:0055114,GO:0020037,GO:0006979,GO:0004601	K00430	1.11.1.7	PF00141	PTHR31235	-	AT1G05260.1	RCI3,RCI3A	Peroxidase superfamily protein	-	-	-	ko00940(Phenylpropanoid biosynthesis)
Potri.015G085000.v3.0	53.9021	0.09225	-3.438	2.369e-22	6.504e-21	Down Regulation	Chr15	10874906	10875914	+	621	Potri.015G085000	-	-	-	PF16974	PTHR34806,PTHR34806:SF1	-	AT5G50200.2	ATNRT3.1,NRT3.1,WR3	nitrate transmembrane transporters	-	-	-	-
Potri.018G075900.v3.0	1896.44	1.5658	0.6469	2.434e-22	6.679e-21	Nodiff	Chr18	10071788	10075348	+	1530	Potri.018G075900	GO:0005515	-	-	PF00560	PTHR32093	-	-	-	Leucine-rich repeat (LRR) family protein	-	-	GO:0005515//protein binding;	-
Potri.017G092000.v3.0	2503.73	1.482	0.5676	2.6e-22	7.124e-21	Nodiff	Chr17	10887007	10889772	-	1446	Potri.017G092000	GO:0055114,GO:0051287,GO:0016616	K00012	1.1.1.22	PF00984,PF03720,PF03721	PTHR11374,PTHR11374:SF28	-	-	-	UDP-glucose 6-dehydrogenase family protein	-	-	-	ko00520(Amino sugar and nucleotide sugar metabolism);ko00053(Ascorbate and aldarate metabolism);ko00040(Pentose and glucuronate interconversions)
Potri.001G188900.v3.0	905.332	1.8714	0.9041	2.6009999999999996e-22	7.124e-21	Nodiff	Chr01	16762577	16763716	+	618	Potri.001G188900	-	-	-	PF05553	PTHR33265,PTHR33265:SF3	-	-	-	-	-	-	-	-
Potri.009G112500.v3.0	2014.66	1.6108	0.6878	2.7439999999999997e-22	7.510000000000001e-21	Nodiff	Chr09	9594032	9594787	+	330	Potri.009G112500	-	-	-	PF14368	PTHR33122,PTHR33122:SF9	-	-	-	Bifunctional inhibitor/lipid-transfer protein/seed storage 2S albumin superfamily protein	-	-	-	-
Potri.014G156100.v3.0	434.198	2.0087	1.0062	2.8619999999999996e-22	7.826e-21	Up Regulation	Chr14	12167104	12176916	-	2307	Potri.014G156100	GO:0016020	-	-	PF14703,PF13967,PF02714	PTHR13018,PTHR13018:SF46	-	-	-	ERD (early-responsive to dehydration stress) family protein	-	GO:0016020//membrane;	-	-
Potri.016G093600.v3.0	369.284	2.1401	1.0976	3.096e-22	8.459e-21	Up Regulation	Chr16	7990806	7998016	-	4095	Potri.016G093600	GO:0016887,GO:0005524,GO:0055085,GO:0042626,GO:0016021,GO:0006810	K05658	3.6.3.44	PF00005,PF00664	PTHR24221,PTHR24221:SF119	-	AT2G36910.1	ABCB1,ATPGP1,PGP1	ATP binding cassette subfamily B1	-	-	-	ko02010(ABC transporters)
Potri.012G022100.v3.0	778.176	0.5666	-0.8197	3.112e-22	8.495e-21	Nodiff	Chr12	1961230	1963358	-	813	Potri.012G022100	GO:0003676	-	-	PF00076	PTHR24012,PTHR24012:SF421	KOG0149	-	-	RNA-binding (RRM/RBD/RNP motifs) family protein	-	-	GO:0003676//nucleic acid binding;	-
Potri.012G116700.v3.0	85.8667	5.1312	2.3593	3.1359999999999996e-22	8.554e-21	Up Regulation	Chr12	13703395	13712934	-	1698	Potri.012G116700	-	-	-	PF05879	PTHR11649,PTHR11649:SF65	KOG2203	-	-	Root hair defective 3 GTP-binding protein (RHD3)	-	-	-	-
Potri.015G006000.v3.0	814.145	0.5656	-0.8221	3.1809999999999996e-22	8.669e-21	Nodiff	Chr15	375417	385553	+	4431	Potri.015G006000	GO:0016887,GO:0005524,GO:0016020	-	-	PF14510,PF08370,PF00005,PF01061	PTHR19241,PTHR19241:SF259	-	AT3G53480.1	ABCG37,ATPDR9,PDR9,PIS1	pleiotropic drug resistance 9	-	-	-	-
Potri.018G104500.v3.0	199.613	2.7269	1.4473	3.1889999999999996e-22	8.682e-21	Up Regulation	Chr18	13178105	13178931	+	372	Potri.018G104500	-	-	-	-	-	-	-	-	-	-	-	-	-
Potri.005G214800.v3.0	702.229	0.5303	-0.9151	3.2909999999999995e-22	8.953e-21	Nodiff	Chr05	22773451	22776670	+	1080	Potri.005G214800	GO:0043565,GO:0006355,GO:0005634,GO:0003700	K09419	-	PF00447	PTHR10015,PTHR10015:SF160	KOG0627	AT3G22830.1	AT-HSFA6B,HSFA6B	heat shock transcription factor A6B	-	-	-	-
Potri.002G013200.v3.0	202.795	0.3666	-1.448	3.296e-22	8.960000000000001e-21	Down Regulation	Chr02	767115	769346	+	1629	Potri.002G013200	GO:0009415,GO:0006950	-	-	PF00257	PTHR33346	-	AT1G20450.1	ERD10,LTI29,LTI45	Dehydrin family protein	-	-	-	-
Potri.018G091600.v3.0	1532.49	1.7669	0.8212	3.407e-22	9.252e-21	Nodiff	Chr18	12085438	12088972	-	1632	Potri.018G091600	GO:0006355,GO:0003700,GO:0007275	K09285	-	PF00847	PTHR32467,PTHR32467:SF23	-	AT5G57390.1	AIL5,CHO1,EMK	AINTEGUMENTA-like 5	-	-	-	-
Potri.004G038100.v3.0	83.9055	5.1345	2.3602	3.5429999999999995e-22	9.616e-21	Up Regulation	Chr04	2903339	2907074	-	1227	Potri.004G038100	-	K07407	3.2.1.22	PF16499	PTHR11452,PTHR11452:SF36	KOG2366	AT5G08370.1	AGAL2,AtAGAL2	alpha-galactosidase 2	-	-	-	ko00603(Glycosphingolipid biosynthesis - globo and isoglobo series);ko00600(Sphingolipid metabolism);ko00561(Glycerolipid metabolism);ko00052(Galactose metabolism)
Potri.002G018400.v3.0	588.633	0.4094	-1.289	3.5519999999999996e-22	9.632e-21	Down Regulation	Chr02	1059558	1061330	+	504	Potri.002G018400	-	-	-	-	PTHR22952,PTHR22952:SF171	-	AT2G17770.1	ATBZIP27,BZIP27,FDP	basic region/leucine zipper motif 27	-	-	-	-
Potri.001G437000.v3.0	363.986	2.1765	1.122	3.7179999999999997e-22	1.0070000000000001e-20	Up Regulation	Chr01	46846671	46848595	+	663	Potri.001G437000	GO:0005515	K00799	2.5.1.18	PF13410,PF13417	PTHR11260,PTHR11260:SF230	KOG0406	AT1G78380.1	ATGSTU19,GST8,GSTU19	glutathione S-transferase TAU 19	-	-	GO:0005515//protein binding;	ko00480(Glutathione metabolism)
Potri.002G224600.v3.0	98.2165	4.3397	2.1176	3.7889999999999995e-22	1.0260000000000001e-20	Up Regulation	Chr02	21319641	21322436	-	1433	Potri.002G224600	GO:0005975,GO:0004553	-	3.2.1.39	PF07983,PF00332	PTHR32227,PTHR32227:SF116	-	-	-	O-Glycosyl hydrolases family 17 protein	-	-	-	-
Potri.006G141200.v3.0	4484.59	1.5794	0.6594	3.8989999999999994e-22	1.054e-20	Nodiff	Chr06	11861635	11865581	-	1626	Potri.006G141200	GO:0006508,GO:0004252	-	3.4.21.25	PF02225,PF05922,PF00082	PTHR10795,PTHR10795:SF434	-	-	-	Subtilase family protein	-	-	-	-
Potri.001G248100.v3.0	3229.01	0.6269	-0.6737	4.0049999999999996e-22	1.082e-20	Nodiff	Chr01	25795953	25799144	+	1035	Potri.001G248100	GO:0003676	-	-	PF00076	PTHR15241,PTHR15241:SF4	-	-	-	RNA-binding (RRM/RBD/RNP motifs) family protein	-	-	GO:0003676//nucleic acid binding;	-
Potri.005G158600.v3.0	675.413	1.8179	0.8623	4.1019999999999996e-22	1.1080000000000002e-20	Nodiff	Chr05	15981504	15983950	+	1524	Potri.005G158600	GO:0006468,GO:0004672	-	2.7.11.1	PF07714	PTHR27001,PTHR27001:SF240	KOG1187	-	-	Protein kinase superfamily protein	-	-	-	-
Potri.006G171200.v3.0	72.6945	6.191	2.6302	4.1079999999999995e-22	1.1080000000000002e-20	Up Regulation	Chr06	17889555	17892095	-	1353	Potri.006G171200	GO:0016758,GO:0008152	-	-	PF00201	PTHR11926,PTHR11926:SF221	-	AT5G17050.1	UGT78D2	UDP-glucosyl transferase 78D2	-	-	-	-
Potri.002G114200.v3.0	1401.5	1.5935	0.6722	4.1459999999999996e-22	1.118e-20	Nodiff	Chr02	8558781	8562388	-	2106	Potri.002G114200	-	-	2.4.2.39,2.4.1.168	PF13632	PTHR32044,PTHR32044:SF7	-	AT4G07960.1	ATCSLC12,CSLC12	Cellulose-synthase-like C12	-	-	-	-
Potri.003G204000.v3.0	259.496	0.3991	-1.325	4.3e-22	1.1580000000000002e-20	Down Regulation	Chr03	20492984	20500154	+	3160	Potri.003G204000	GO:0046872,GO:0000166	K01537	3.6.3.8	PF12710,PF00122	PTHR24093,PTHR24093:SF340	KOG0202	AT2G41560.1	ACA4	autoinhibited Ca(2+)-ATPase, isoform 4	-	-	-	-
Potri.008G021400.v3.0	469.504	2.0294	1.0211	4.366e-22	1.175e-20	Up Regulation	Chr08	1116064	1119214	-	1053	Potri.008G021400	-	-	3.1.1.23	PF12697	PTHR10992,PTHR10992:SF740	KOG1454	-	-	alpha/beta-Hydrolases superfamily protein	-	-	-	-
Potri.014G037900.v3.0	646.304	0.5296	-0.9169	4.473e-22	1.2030000000000002e-20	Nodiff	Chr14	3099746	3101478	+	1578	Potri.014G037900	GO:0055114,GO:0020037,GO:0016705,GO:0005506	-	-	PF00067	PTHR24298,PTHR24298:SF111	KOG0156	AT4G31940.1	CYP82C4	cytochrome P450, family 82, subfamily C, polypeptide 4	-	-	-	-
Potri.008G121900.v3.0	960.206	0.5819	-0.7811	4.490999999999999e-22	1.2070000000000001e-20	Nodiff	Chr08	7944257	7946524	-	486	Potri.008G121900	GO:0006950	-	-	PF00582	PTHR31964,PTHR31964:SF6	-	-	-	Adenine nucleotide alpha hydrolases-like superfamily protein	GO:0006950//response to stress;	-	-	-
Potri.005G096400.v3.0	131.901	0.3012	-1.731	4.666e-22	1.2530000000000002e-20	Down Regulation	Chr05	7264291	7265181	+	411	Potri.005G096400	GO:0009733	K14488	-	PF02519	PTHR31374,PTHR31374:SF37	-	-	-	SAUR-like auxin-responsive protein family	GO:0009733//response to auxin;	-	-	ko04075(Plant hormone signal transduction)
Potri.010G162800.v3.0	1550.46	1.5708	0.6515	4.834999999999999e-22	1.2970000000000001e-20	Nodiff	Chr10	16757508	16759928	+	480	Potri.010G162800	GO:0045905,GO:0045901,GO:0043022,GO:0006452,GO:0003746,GO:0003723	K03263	-	PF01287	PTHR11673,PTHR11673:SF8	KOG3271	AT1G13950.1	ATELF5A-1,EIF-5A,EIF5A,ELF5A-1	eukaryotic elongation factor 5A-1	-	-	-	-
Potri.004G024700.v3.0	263.295	2733.37	11.4165	5.07e-22	1.359e-20	Up Regulation	Chr04	1671623	1672466	+	606	Potri.004G024700	-	-	-	-	-	-	-	-	-	-	-	-	-
Potri.017G050500.v3.0	2201.8	0.6071	-0.72	5.298e-22	1.419e-20	Nodiff	Chr17	4220228	4226243	+	1710	Potri.017G050500	GO:0055085,GO:0016021	K03319	-	PF03600	PTHR10283,PTHR10283:SF106	-	AT5G64290.1	DCT,DIT2.1	dicarboxylate transport 2.1	-	-	-	-
Potri.001G141500.v3.0	1836.69	0.6339	-0.6576	5.35e-22	1.432e-20	Nodiff	Chr01	11381850	11384754	-	981	Potri.001G141500	-	-	-	PF04640	PTHR31065,PTHR31065:SF2	-	-	-	PLATZ transcription factor family protein	-	-	-	-
Potri.012G099300.v3.0	745.208	1.7765	0.829	5.482e-22	1.466e-20	Nodiff	Chr12	12465966	12468319	-	1554	Potri.012G099300	GO:0016788	K01114	-	PF04185	PTHR31956,PTHR31956:SF2	-	AT3G48610.1	NPC6	non-specific phospholipase C6	-	-	GO:0016788//hydrolase activity, acting on ester bonds;	ko00565(Ether lipid metabolism);ko00564(Glycerophospholipid metabolism);ko00562(Inositol phosphate metabolism)
Potri.007G033900.v3.0	471.339	1.9572	0.9688	5.789e-22	1.546e-20	Nodiff	Chr07	2618545	2621983	-	2001	Potri.007G033900	GO:0005515	-	-	PF00651,PF03000	PTHR32370,PTHR32370:SF8	-	-	-	Phototropic-responsive NPH3 family protein	-	-	GO:0005515//protein binding;	-
Potri.004G118900.v3.0	2577.6	1.5487	0.6311	6.282e-22	1.677e-20	Nodiff	Chr04	11087037	11093536	+	1581	Potri.004G118900	-	-	1.10.2.2	PF05193,PF00675	PTHR11851,PTHR11851:SF133	-	AT3G02090.1	MPPBETA	Insulinase (Peptidase family M16) protein	-	-	-	-
Potri.015G108500.v3.0	6461.66	0.7083	-0.4975	6.328e-22	1.688e-20	Nodiff	Chr15	12558906	12562229	+	1437	Potri.015G108500	-	-	-	PF07712	PTHR33390,PTHR33390:SF1	-	-	-	-	-	-	-	-
Potri.003G192200.v3.0	2217.96	1.5395	0.6225	6.745999999999999e-22	1.797e-20	Nodiff	Chr03	19611111	19614184	-	708	Potri.003G192200	GO:0004869	-	-	PF16845	PTHR11413,PTHR11413:SF55	-	AT3G12490.2	ATCYS6,ATCYSB,CYSB	cystatin B	-	-	GO:0004869//cysteine-type endopeptidase inhibitor activity;	-
Potri.017G136000.v3.0	668.013	0.5527	-0.8555	6.954999999999999e-22	1.8520000000000002e-20	Nodiff	Chr17	14477096	14478714	+	1110	Potri.017G136000	GO:0055114,GO:0016491	-	1.14.11.20	PF14226,PF03171	PTHR10209,PTHR10209:SF175	KOG0143	-	-	2-oxoglutarate (2OG) and Fe(II)-dependent oxygenase superfamily protein	-	-	-	-
Potri.010G178800.v3.0	1746.78	1.6312	0.7059	7.208999999999999e-22	1.918e-20	Nodiff	Chr10	17783435	17790541	-	1482	Potri.010G178800	GO:0005975,GO:0004553	K01188	3.2.1.21	PF00232	PTHR10353	-	AT5G36890.1	BGLU42	beta glucosidase 42	-	-	-	ko00940(Phenylpropanoid biosynthesis);ko00500(Starch and sucrose metabolism);ko00460(Cyanoamino acid metabolism)
Potri.004G075800.v3.0	719.246	1.8429	0.882	7.557e-22	2.0090000000000003e-20	Nodiff	Chr04	6326231	6331807	+	1464	Potri.004G075800	GO:0055114,GO:0016491	K17839	1.5.3.16,1.5.3.17	PF01593	PTHR10742,PTHR10742:SF228	KOG0685	AT1G65840.1	ATPAO4,PAO4	polyamine oxidase 4	-	-	-	ko00770(Pantothenate and CoA biosynthesis);ko00410(beta-Alanine metabolism);ko00330(Arginine and proline metabolism)
Potri.017G041700.v3.0	93.4075	4.7183	2.2383	7.750000000000001e-22	2.0580000000000003e-20	Up Regulation	Chr17	3424873	3428777	-	1831	Potri.017G041700	GO:0016829,GO:0010333,GO:0000287,GO:0008152	-	4.2.3.27	PF03936,PF01397	PTHR31225,PTHR31225:SF5	-	AT4G16740.2	ATTPS03,TPS03	terpene synthase 03	-	-	-	-
Potri.013G013100.v3.0	568.281	0.5193	-0.9455	7.923999999999999e-22	2.1030000000000002e-20	Nodiff	Chr13	854899	858903	+	2051	Potri.013G013100	-	K10268	-	PF13516	PTHR24006,PTHR24006:SF442	KOG4341	-	-	F-box family protein	-	-	-	-
Potri.007G090600.v3.0	3133.49	0.6796	-0.5572	8.168999999999999e-22	2.1660000000000002e-20	Nodiff	Chr07	11701001	11703263	+	1116	Potri.007G090600	GO:0006355,GO:0003700	K09286	-	PF00847	PTHR31657,PTHR31657:SF9	-	AT1G78080.1	RAP2.4	related to AP2 4	-	-	-	-
Potri.004G172600.v3.0	3737.76	1.5905	0.6694	8.242999999999999e-22	2.184e-20	Nodiff	Chr04	19135102	19136332	+	624	Potri.004G172600	GO:0008270,GO:0003676,GO:0006355,GO:0003677	-	-	PF00098,PF00313	PTHR11544	KOG3070	AT4G36020.1	CSDP1	cold shock domain protein 1	-	-	-	-
Potri.018G138100.v3.0	150.345	0.3075	-1.701	8.340999999999999e-22	2.2070000000000002e-20	Down Regulation	Chr18	15767050	15771994	-	2376	Potri.018G138100	GO:0055085,GO:0016020,GO:0006821,GO:0005247	K05016	-	PF00571,PF00654	PTHR11689,PTHR11689:SF91	-	AT5G49890.1	ATCLC-C,CLC-C	chloride channel C	-	-	-	-
Potri.004G173200.v3.0	701.344	1.8159	0.8607	8.345e-22	2.2070000000000002e-20	Nodiff	Chr04	19185287	19188572	+	1029	Potri.004G173200	-	-	-	PF00314	PTHR31048,PTHR31048:SF4	-	-	-	Pathogenesis-related thaumatin superfamily protein	-	-	-	-
Potri.009G109300.v3.0	685.668	1.8576	0.8934	8.420999999999999e-22	2.226e-20	Nodiff	Chr09	9409332	9409752	+	207	Potri.009G109300	-	-	-	-	PTHR36346,PTHR36346:SF1	-	-	-	-	-	-	-	-
Potri.010G212200.v3.0	1069.51	0.5877	-0.7669	8.688999999999999e-22	2.295e-20	Nodiff	Chr10	20042215	20045646	-	954	Potri.010G212200	-	-	2.3.1.22	PF12695	PTHR11614,PTHR11614:SF92	KOG1455	-	-	alpha/beta-Hydrolases superfamily protein	-	-	-	-
Potri.018G032200.v3.0	984.98	1.6777	0.7465	8.710999999999998e-22	2.298e-20	Nodiff	Chr18	2499682	2502231	-	1539	Potri.018G032200	GO:0016747,GO:0008610,GO:0016020,GO:0006633	K15397	2.3.1.199,2.3.1.119	PF08541,PF08392	PTHR31561,PTHR31561:SF19	-	AT2G26640.1	KCS11	3-ketoacyl-CoA synthase 11	-	-	-	ko04626(Plant-pathogen interaction);ko00062(Fatty acid elongation)
Potri.004G043700.v3.0	1648.32	1.5488	0.6312	8.715999999999999e-22	2.298e-20	Nodiff	Chr04	3307778	3313569	+	1774	Potri.004G043700	GO:0055114,GO:0009082,GO:0004455,GO:0016491	K00053	1.1.1.86	PF01450,PF07991	PTHR21371,PTHR21371:SF1	-	-	-	ketol-acid reductoisomerase	-	-	-	ko00770(Pantothenate and CoA biosynthesis);ko00290(Valine, leucine and isoleucine biosynthesis)
Potri.009G095400.v3.0	3171.71	1.4683	0.5542	8.934e-22	2.3540000000000003e-20	Nodiff	Chr09	8602611	8604538	-	1533	Potri.009G095400	GO:0016758,GO:0008152	-	-	PF00201	PTHR11926,PTHR11926:SF167	-	AT4G15480.1	UGT84A1	UDP-Glycosyltransferase superfamily protein	-	-	-	-
Potri.001G242300.v3.0	689.22	1.9287	0.9476	9.373999999999999e-22	2.467e-20	Nodiff	Chr01	25352183	25355047	-	861	Potri.001G242300	-	K07025	3.1.3.74	PF13419	PTHR12725,PTHR12725:SF72	KOG3109	-	-	Haloacid dehalogenase-like hydrolase (HAD) superfamily protein	-	-	-	-
Potri.004G017200.v3.0	1608.28	1.6575	0.729	1.025e-21	2.6960000000000003e-20	Nodiff	Chr04	1144152	1149191	-	1327	Potri.004G017200	GO:0003676	-	-	PF00076	PTHR24012,PTHR24012:SF333	KOG0145	AT1G11650.1	ATRBP45B,RBP45B	RNA-binding (RRM/RBD/RNP motifs) family protein	-	-	GO:0003676//nucleic acid binding;	-
Potri.006G052600.v3.0	348.714	2.3068	1.2059	1.026e-21	2.6960000000000003e-20	Up Regulation	Chr06	3768788	3776411	-	3178	Potri.006G052600	-	K10999	2.4.1.12	PF13632,PF14569	PTHR13301,PTHR13301:SF79	-	AT5G05170.1	ATCESA3,ATH-B,CESA3,CEV1,IXR1	Cellulose synthase family protein	-	-	-	-
Potri.006G206500.v3.0	213.653	2.6512	1.4066	1.031e-21	2.7060000000000003e-20	Up Regulation	Chr06	22192628	22193989	+	834	Potri.006G206500	-	-	1.1.1.331	PF13561	PTHR24322,PTHR24322:SF601	KOG0725	AT1G52340.1	ABA2,ATABA2,ATSDR1,GIN1,ISI4,SDR1,SIS4,SRE1	NAD(P)-binding Rossmann-fold superfamily protein	-	-	-	-
Potri.002G190800.v3.0	85.6725	5.3556	2.421	1.0600000000000001e-21	2.781e-20	Up Regulation	Chr02	15108812	15110488	+	351	Potri.002G190800	-	-	-	PF15699	PTHR33669,PTHR33669:SF1	-	AT1G02450.1	NIMIN-1,NIMIN1	NIM1-interacting 1	-	-	-	-
Potri.001G048900.v3.0	579.251	0.5437	-0.8792	1.066e-21	2.795e-20	Nodiff	Chr01	3680373	3687683	+	4341	Potri.001G048900	GO:0016887,GO:0005524,GO:0016020	-	3.6.3.34	PF00005,PF08370,PF01061	PTHR19241,PTHR19241:SF219	KOG0061	AT1G15520.1	ABCG40,ATABCG40,ATPDR12,PDR12	pleiotropic drug resistance 12	-	-	-	-
Potri.010G069400.v3.0	286.905	2.3015	1.2026	1.079e-21	2.8250000000000005e-20	Up Regulation	Chr10	9649162	9653099	+	2895	Potri.010G069400	GO:0008017,GO:0007018,GO:0005524,GO:0003777,GO:0005871	K10398	3.6.4.4	PF00225	PTHR24115,PTHR24115:SF416	KOG0243	-	-	P-loop containing nucleoside triphosphate hydrolases superfamily protein	-	-	-	-
Potri.006G001300.v3.0	259.544	2.378	1.2498	1.1310000000000001e-21	2.961e-20	Up Regulation	Chr06	120900	121953	+	741	Potri.006G001300	-	-	-	PF00226	PTHR24078	-	-	-	Chaperone DnaJ-domain superfamily protein	-	-	-	-
Potri.010G083400.v3.0	1168.72	1.6698	0.7396	1.196e-21	3.126e-20	Nodiff	Chr10	10950617	10955938	-	2311	Potri.010G083400	-	-	-	PF03638	PTHR12446,PTHR12446:SF21	KOG1171	AT3G22780.1	ATTSO1,TSO1	Tesmin/TSO1-like CXC domain-containing protein	-	-	-	-
Potri.016G087200.v3.0	2214.12	0.6544	-0.6118	1.196e-21	3.126e-20	Nodiff	Chr16	6936720	6943366	+	730	Potri.016G087200	-	-	-	PF04749	PTHR15907,PTHR15907:SF58	-	-	-	PLAC8 family protein	-	-	-	-
Potri.016G025800.v3.0	301.539	2.268	1.1815	1.213e-21	3.167e-20	Up Regulation	Chr16	1452620	1457771	+	3792	Potri.016G025800	GO:0003677,GO:0046983	-	-	PF02892,PF05699,PF14372,PF03514	PTHR23272,PTHR23272:SF0	KOG1121	-	-	BED zinc finger ;hAT family dimerisation domain	-	-	-	-
Potri.004G112200.v3.0	1232.65	1.6034	0.6811	1.3210000000000001e-21	3.4470000000000004e-20	Nodiff	Chr04	10161531	10164827	+	1335	Potri.004G112200	GO:0005515,GO:0006413,GO:0003743	K03262	-	PF02020,PF01873	PTHR23001,PTHR23001:SF8	KOG2767	-	-	Translation initiation factor IF2/IF5	-	-	-	-
Potri.011G025400.v3.0	19017.5	1.645	0.7181	1.383e-21	3.6060000000000004e-20	Nodiff	Chr11	2105410	2108297	-	1674	Potri.011G025400	GO:0004857,GO:0042545,GO:0030599,GO:0005618	K01051	3.2.2.22,3.1.1.11	PF04043,PF01095	PTHR31707,PTHR31707:SF32	-	AT1G11580.1	ATPMEPCRA,PMEPCRA	methylesterase PCR A	-	-	-	ko00040(Pentose and glucuronate interconversions)
Potri.003G001900.v3.0	50.6554	21.3509	4.4162	1.5350000000000001e-21	3.9990000000000005e-20	Up Regulation	Chr03	235196	237296	-	1719	Potri.003G001900	GO:0004857,GO:0042545,GO:0030599,GO:0005618	K01051	3.1.1.11	PF04043,PF01095	PTHR31707,PTHR31707:SF40	-	AT3G14310.1	ATPME3,PME3	pectin methylesterase 3	-	-	-	ko00040(Pentose and glucuronate interconversions)
Potri.009G067100.v3.0	923.771	1.7126	0.7762	1.555e-21	4.0460000000000006e-20	Nodiff	Chr09	6722116	6725147	+	1341	Potri.009G067100	GO:0003924,GO:0007017,GO:0005874	K07375	2.4.2.1	PF03953,PF00091	PTHR11588,PTHR11588:SF114	-	AT5G12250.1	TUB6	beta-6 tubulin	-	-	-	ko04145(Phagosome)
Potri.011G002700.v3.0	340.227	0.4693	-1.091	1.5900000000000002e-21	4.134e-20	Down Regulation	Chr11	169734	172624	-	1506	Potri.011G002700	GO:0055085,GO:0016020,GO:0015297,GO:0015238,GO:0006855	K03327	-	PF01554	PTHR11206,PTHR11206:SF143	KOG1347	-	-	MATE efflux family protein	-	-	-	-
Potri.001G247200.v3.0	88.8774	4.5527	2.1867	1.624e-21	4.2190000000000006e-20	Up Regulation	Chr01	25751252	25753663	+	1497	Potri.001G247200	-	-	-	PF05056	PTHR33103,PTHR33103:SF4	-	-	-	Protein of unknown function (DUF674)	-	-	-	-
Potri.012G145200.v3.0	194.148	2.6949	1.4303	1.637e-21	4.25e-20	Up Regulation	Chr12	15720594	15723878	+	2265	Potri.012G145200	-	-	-	-	PTHR34367,PTHR34367:SF1	-	-	-	-	-	-	-	-
Potri.016G034400.v3.0	169.005	2.9919	1.5811	1.731e-21	4.4910000000000003e-20	Up Regulation	Chr16	1988055	1990538	+	1411	Potri.016G034400	GO:0006508,GO:0004185	K16297	3.4.16.6	PF00450	PTHR11802,PTHR11802:SF94	KOG1282	AT2G33530.1	scpl46	serine carboxypeptidase-like 46	-	-	-	-
Potri.003G061000.v3.0	95.475	0.2333	-2.1	1.737e-21	4.5020000000000006e-20	Down Regulation	Chr03	8852791	8853381	+	204	Potri.003G061000	-	-	-	-	PTHR36328,PTHR36328:SF1	-	-	-	cryptdin protein-related	-	-	-	-
Potri.017G040800.v3.0	961.262	0.5789	-0.7886	1.782e-21	4.6150000000000003e-20	Nodiff	Chr17	3340197	3343268	+	1756	Potri.017G040800	GO:0016161,GO:0000272	-	3.2.1.2	PF01373	PTHR31352,PTHR31352:SF5	-	AT4G15210.1	AT-BETA-AMY,ATBETA-AMY,BAM5,BMY1,RAM1	beta-amylase 5	-	-	-	-
Potri.012G123900.v3.0	315.212	2.2816	1.1901	1.9170000000000002e-21	4.961e-20	Up Regulation	Chr12	14286371	14288604	-	1434	Potri.012G123900	GO:0006629	-	-	PF01734	PTHR32241,PTHR32241:SF6	KOG0513	AT3G54950.1	PLA IIIA,PLP7	patatin-like protein 6	GO:0006629//lipid metabolic process;	-	-	-
Potri.018G064700.v3.0	545.875	0.5324	-0.9095	2.014e-21	5.2090000000000003e-20	Nodiff	Chr18	8182272	8187951	+	1014	Potri.018G064700	GO:0006355,GO:0003700	K08064	-	PF02045	PTHR12632,PTHR12632:SF8	KOG1561	AT1G72830.1	ATHAP2C,HAP2C,NF-YA3	nuclear factor Y, subunit A3	-	-	-	-
Potri.005G112100.v3.0	163.142	3.2803	1.7138	2.023e-21	5.2270000000000006e-20	Up Regulation	Chr05	8599144	8601327	+	1365	Potri.005G112100	-	-	-	PF13414	PTHR36326,PTHR36326:SF1	-	-	-	Tetratricopeptide repeat (TPR)-like superfamily protein	-	-	-	-
Potri.012G044600.v3.0	1190.67	1.6266	0.7019	2.031e-21	5.244e-20	Nodiff	Chr12	4056801	4059927	+	1950	Potri.012G044600	GO:0005515,GO:0006468,GO:0005524,GO:0004672	-	2.7.11.1	PF08263,PF13855,PF00069	PTHR27008,PTHR27008:SF19	KOG1187	AT1G48480.1	RKL1	receptor-like kinase 1	-	-	-	-
Potri.010G241600.v3.0	345.906	2.138	1.0962	2.122e-21	5.474000000000001e-20	Up Regulation	Chr10	21850928	21854490	+	2565	Potri.010G241600	GO:0019538	-	-	PF02861	PTHR11638,PTHR11638:SF106	KOG1051	-	-	Double Clp-N motif-containing P-loop nucleoside triphosphate hydrolases superfamily protein	GO:0019538//protein metabolic process;	-	-	-
Potri.018G063900.v3.0	1205.75	0.6239	-0.6807	2.178e-21	5.615000000000001e-20	Nodiff	Chr18	8066897	8068493	-	855	Potri.018G063900	GO:0016788	-	-	PF00657	PTHR22835,PTHR22835:SF247	-	AT3G14225.1	GLIP4	GDSL-motif lipase 4	-	-	GO:0016788//hydrolase activity, acting on ester bonds;	-
Potri.010G070900.v3.0	1347.11	0.5977	-0.7425	2.192e-21	5.645000000000001e-20	Nodiff	Chr10	9770367	9772287	-	690	Potri.010G070900	GO:0005515	K00799	2.5.1.18	PF13417	PTHR11260,PTHR11260:SF233	KOG0406	AT2G29420.1	ATGSTU7,GST25,GSTU7	glutathione S-transferase tau 7	-	-	GO:0005515//protein binding;	ko00480(Glutathione metabolism)
Potri.012G103700.v3.0	116.344	3.8723	1.9532	2.231e-21	5.741000000000001e-20	Up Regulation	Chr12	12794201	12804241	-	5283	Potri.012G103700	-	K17592	-	-	PTHR32387,PTHR32387:SF3	-	-	-	DNA binding;ATP binding	-	-	-	-
Potri.T120400.v3.0	734.54	1.7803	0.8322	2.288e-21	5.883e-20	Nodiff	scaffold_201	9730	14443	-	1779	Potri.T120400	GO:0016021	-	-	PF02990	PTHR10766,PTHR10766:SF58	-	-	-	Endomembrane protein 70 protein family	-	GO:0016021//integral component of membrane;	-	-
Potri.013G028800.v3.0	173.01	2.8411	1.5065	2.343e-21	6.016e-20	Up Regulation	Chr13	1911528	1912293	+	498	Potri.013G028800	GO:0003677	-	-	PF00125,PF16211	PTHR23430	KOG1756	AT1G08880.1	G-H2AX,GAMMA-H2AX,H2AXA,HTA5	Histone superfamily protein	-	-	GO:0003677//DNA binding;	-
Potri.013G118500.v3.0	476.044	1.9764	0.9829	2.343e-21	6.016e-20	Nodiff	Chr13	13139658	13143781	+	1111	Potri.013G118500	-	-	-	PF14416,PF13839	PTHR32285,PTHR32285:SF71	-	AT2G42570.1	TBL39	TRICHOME BIREFRINGENCE-LIKE 39	-	-	-	-
Potri.011G033100.v3.0	12397.7	0.6441	-0.6346	2.402e-21	6.163e-20	Nodiff	Chr11	2715930	2719130	-	612	Potri.011G033100	GO:0016491	K03809	1.6.5.2	PF03358	PTHR30546	KOG3135	AT5G54500.2	FQR1	flavodoxin-like quinone reductase 1	-	-	GO:0016491//oxidoreductase activity;	ko00130(Ubiquinone and other terpenoid-quinone biosynthesis)
Potri.001G270900.v3.0	807.355	0.5765	-0.7945	2.695e-21	6.909e-20	Nodiff	Chr01	27830597	27832473	-	1551	Potri.001G270900	GO:0055114,GO:0020037,GO:0016705,GO:0005506	-	-	PF00067	PTHR24298,PTHR24298:SF59	KOG0156	AT3G20950.1	CYP705A32	cytochrome P450, family 705, subfamily A, polypeptide 32	-	-	-	-
Potri.004G037100.v3.0	139.063	3.642	1.8647	2.8560000000000002e-21	7.314e-20	Up Regulation	Chr04	2791335	2792981	+	951	Potri.004G037100	-	-	-	-	PTHR33871,PTHR33871:SF1	-	-	-	-	-	-	-	-
Potri.002G104600.v3.0	3516.57	1.6367	0.7108	2.926e-21	7.489e-20	Nodiff	Chr02	7585805	7587686	-	1377	Potri.002G104600	GO:0006508,GO:0004190	-	3.4.23.12	PF00026	PTHR13683,PTHR13683:SF259	KOG1339	-	-	Eukaryotic aspartyl protease family protein	-	-	-	-
Potri.004G033000.v3.0	1428.81	1.7518	0.8089	2.931e-21	7.496e-20	Nodiff	Chr04	2405464	2406275	+	489	Potri.004G033000	GO:0009607,GO:0006952	-	-	PF00407	PTHR31213,PTHR31213:SF10	-	AT1G24020.1	MLP423	MLP-like protein 423	-	-	-	-
Potri.006G239700.v3.0	5583.34	1.6305	0.7053	3.019e-21	7.714e-20	Nodiff	Chr06	24877970	24879898	-	744	Potri.006G239700	GO:0016020,GO:0006810,GO:0005215	K09873	-	PF00230	PTHR19139,PTHR19139:SF103	KOG0223	AT3G26520.1	GAMMA-TIP2,SITIP,TIP1;2,TIP2	tonoplast intrinsic protein 2	-	-	-	-
Potri.001G278400.v3.0	2115.97	0.6672	-0.5839	3.053e-21	7.795000000000001e-20	Nodiff	Chr01	28445073	28448792	-	1737	Potri.001G278400	GO:0006529,GO:0004066	K01953	6.3.5.4	PF12481,PF00733	PTHR11772,PTHR11772:SF13	-	AT3G47340.1	ASN1,AT-ASN1,DIN6	glutamine-dependent asparagine synthase 1	-	-	-	ko00250(Alanine, aspartate and glutamate metabolism)
Potri.018G109700.v3.0	2205.22	0.6644	-0.59	3.072e-21	7.838e-20	Nodiff	Chr18	13609325	13614080	-	1645	Potri.018G109700	GO:0055114,GO:0016491,GO:0008152	K00131	1.2.1.9	PF00171	PTHR11699,PTHR11699:SF29	KOG2450	AT2G24270.4	ALDH11A3	aldehyde dehydrogenase 11A3	-	-	-	ko00030(Pentose phosphate pathway);ko00010(Glycolysis / Gluconeogenesis)
Potri.T106300.v3.0	195.075	2.7076	1.437	3.077e-21	7.845e-20	Up Regulation	scaffold_158	24838	27886	+	1635	Potri.T106300	GO:0007165	-	-	PF00786,PF00620	PTHR23177	KOG4270	-	-	Rho GTPase activating protein with PAK-box/P21-Rho-binding domain	GO:0007165//signal transduction;	-	-	-
Potri.014G106800.v3.0	1138.9	0.5925	-0.7552	3.154e-21	8.035000000000001e-20	Nodiff	Chr14	8410544	8417462	+	2343	Potri.014G106800	-	K12133	-	PF00249	PTHR12802,PTHR12802:SF43	-	AT1G01060.4	LHY,LHY1	Homeodomain-like superfamily protein	-	-	-	ko04712(Circadian rhythm - plant)
Potri.002G025300.v3.0	322.883	0.4684	-1.094	3.354e-21	8.535e-20	Down Regulation	Chr02	1604739	1606708	-	1515	Potri.002G025300	GO:0055114,GO:0020037,GO:0016705,GO:0005506	-	-	PF00067	PTHR24298,PTHR24298:SF86	-	AT4G31500.1	ATR4,CYP83B1,RED1,RNT1,SUR2	cytochrome P450, family 83, subfamily B, polypeptide 1	-	-	-	-
Potri.005G027800.v3.0	116.474	3.8571	1.9475	3.476e-21	8.839e-20	Up Regulation	Chr05	2034441	2038074	+	966	Potri.005G027800	GO:0031625,GO:0006511	-	-	PF00888	PTHR11932	-	AT4G02570.1	ATCUL1,AXR6,CUL1	cullin 1	-	-	-	-
Potri.012G069700.v3.0	1685.14	0.6182	-0.6938	3.4900000000000005e-21	8.869e-20	Nodiff	Chr12	9321074	9328039	-	2850	Potri.012G069700	GO:0016887,GO:0005524,GO:0016021,GO:0006810,GO:0005215	-	3.6.3.25	PF12698,PF00005	PTHR19229,PTHR19229:SF127	-	AT3G47780.1	ATATH6,ATH6	ABC2 homolog 6	-	-	-	-
Potri.003G157100.v3.0	1809.94	0.6585	-0.6028	3.658e-21	9.289000000000001e-20	Nodiff	Chr03	16953357	16955089	+	606	Potri.003G157100	GO:0051716,GO:0046658	-	-	PF05558	PTHR38522,PTHR38522:SF2	-	AT4G20260.2	ATPCAP1,PCAP1	plasma-membrane associated cation-binding protein 1	-	-	-	-
Potri.005G182800.v3.0	282.649	2.2963	1.1993	3.686e-21	9.352000000000001e-20	Up Regulation	Chr05	19948606	19952754	+	2450	Potri.005G182800	GO:0006950,GO:0006468,GO:0005524,GO:0004672	-	2.7.11.1	PF00582,PF00069	PTHR27001,PTHR27001:SF44	KOG1187	-	-	Protein kinase protein with adenine nucleotide alpha hydrolases-like domain	-	-	-	-
Potri.004G173900.v3.0	1273.81	1.6332	0.7077	3.790000000000001e-21	9.609000000000001e-20	Nodiff	Chr04	19250042	19253208	+	2322	Potri.004G173900	GO:0006508,GO:0004252	-	3.4.14.10	PF05922,PF02225,PF00082	PTHR10795,PTHR10795:SF442	-	AT4G34980.1	SLP2	subtilisin-like serine protease 2	-	-	-	-
Potri.004G053100.v3.0	120.691	3.7004	1.8877	3.985e-21	1.01e-19	Up Regulation	Chr04	4164143	4167676	+	867	Potri.004G053100	GO:0016787	-	-	PF00293	PTHR12992,PTHR12992:SF9	KOG3069	AT1G28960.3	ATNUDT15,ATNUDX15,NUDX15	nudix hydrolase homolog 15	-	-	GO:0016787//hydrolase activity;	-
Potri.014G049600.v3.0	1005.26	1.6389	0.7128	4.111e-21	1.041e-19	Nodiff	Chr14	3976460	3977486	+	579	Potri.014G049600	GO:0009055	-	-	PF02298	PTHR33021,PTHR33021:SF35	-	AT3G60280.1	UCC3	uclacyanin 3	-	-	GO:0009055//electron transfer activity;	-
Potri.016G033200.v3.0	2784.73	1.483	0.5685	4.194e-21	1.061e-19	Nodiff	Chr16	1915710	1919169	+	1353	Potri.016G033200	GO:0003924,GO:0007017,GO:0005874	K07375	2.4.2.1	PF03953,PF00091	PTHR11588,PTHR11588:SF114	-	AT5G12250.1	TUB6	beta-6 tubulin	-	-	-	ko04145(Phagosome)
Potri.007G051600.v3.0	135.712	3.6162	1.8545	4.245e-21	1.073e-19	Up Regulation	Chr07	5052410	5055572	-	662	Potri.007G051600	-	-	-	-	PTHR37209,PTHR37209:SF2	-	AT4G37450.1	AGP18,ATAGP18	arabinogalactan protein 18	-	-	-	-
Potri.019G097500.v3.0	553.656	1.8518	0.889	4.363e-21	1.102e-19	Nodiff	Chr19	12786664	12792038	+	2772	Potri.019G097500	GO:0007165,GO:0005515,GO:0043531	-	-	PF07725,PF13676,PF00931	PTHR11017,PTHR11017:SF174	KOG4658	-	-	disease resistance protein (TIR-NBS-LRR class), putative	-	-	-	-
Potri.008G169200.v3.0	174.405	2.7699	1.4698	4.3810000000000004e-21	1.105e-19	Up Regulation	Chr08	11555184	11559540	+	2775	Potri.008G169200	-	-	-	-	PTHR35492,PTHR35492:SF1	-	-	-	Transducin/WD40 repeat-like superfamily protein	-	-	-	-
Potri.015G041900.v3.0	180.312	2.7801	1.4751	4.453e-21	1.123e-19	Up Regulation	Chr15	3977732	3979932	+	1329	Potri.015G041900	GO:0008168	-	2.1.1.50	PF03492	PTHR31009,PTHR31009:SF13	-	-	-	S-adenosyl-L-methionine-dependent methyltransferases superfamily protein	-	-	GO:0008168//methyltransferase activity;	-
Potri.009G132100.v3.0	145.357	3.1398	1.6507	4.752e-21	1.197e-19	Up Regulation	Chr09	10714628	10718969	-	1476	Potri.009G132100	-	K13946	-	PF01490	PTHR22950,PTHR22950:SF242	KOG1303	AT2G21050.1	LAX2	like AUXIN RESISTANT 2	-	-	-	ko04075(Plant hormone signal transduction)
Potri.017G106700.v3.0	178.929	0.3238	-1.627	4.778e-21	1.203e-19	Down Regulation	Chr17	12388403	12389383	+	408	Potri.017G106700	GO:0043565,GO:0006355,GO:0003700	-	-	PF00170	PTHR22952,PTHR22952:SF201	-	AT3G30530.1	ATBZIP42,bZIP42	basic leucine-zipper 42	-	-	-	-
Potri.005G207100.v3.0	395.668	0.4926	-1.021	4.872e-21	1.226e-19	Down Regulation	Chr05	22147374	22150347	+	1566	Potri.005G207100	-	-	1.1.1.65	PF00248	PTHR11732,PTHR11732:SF213	KOG1575	-	-	NAD(P)-linked oxidoreductase superfamily protein	-	-	-	-
Potri.001G233700.v3.0	563.987	1.8358	0.8764	4.953e-21	1.244e-19	Nodiff	Chr01	24584518	24591244	+	3234	Potri.001G233700	GO:0008017,GO:0007018,GO:0005524,GO:0003777,GO:0005871	K10398	3.6.4.4	PF00225	PTHR24115,PTHR24115:SF515	-	-	-	P-loop containing nucleoside triphosphate hydrolases superfamily protein	-	-	-	-
Potri.003G101700.v3.0	1422.27	0.6118	-0.709	4.953e-21	1.244e-19	Nodiff	Chr03	12724423	12728026	-	691	Potri.003G101700	-	-	-	-	-	-	-	-	-	-	-	-	-
Potri.014G033200.v3.0	595.806	0.5264	-0.9258	5.056e-21	1.269e-19	Nodiff	Chr14	2704679	2706962	+	1254	Potri.014G033200	GO:0006629	-	-	PF01734	PTHR32176	KOG0513	AT2G26560.1	PLA IIA,PLA2A,PLP2	phospholipase A 2A	GO:0006629//lipid metabolic process;	-	-	-
Potri.006G116900.v3.0	61.5043	8.2573	3.0457	5.103e-21	1.28e-19	Up Regulation	Chr06	9176829	9182421	-	1690	Potri.006G116900	-	K13680	2.4.1.32	PF13632	PTHR32044	-	AT5G03760.1	ATCSLA09,ATCSLA9,CSLA09,CSLA9,RAT4	Nucleotide-diphospho-sugar transferases superfamily protein	-	-	-	-
Potri.005G102800.v3.0	94.8263	4.3146	2.1092	5.59e-21	1.401e-19	Up Regulation	Chr05	7868590	7874517	-	1711	Potri.005G102800	GO:0055085,GO:0016020,GO:0015297,GO:0015238,GO:0006855	-	-	PF01554	PTHR11206,PTHR11206:SF149	KOG1347	-	-	MATE efflux family protein	-	-	-	-
Potri.004G217200.v3.0	907.241	0.5938	-0.7521	5.707e-21	1.429e-19	Nodiff	Chr04	22395430	22401165	-	1608	Potri.004G217200	GO:0055114,GO:0010277	K13071	1.14.12.20	PF08417	PTHR21266,PTHR21266:SF24	-	AT3G44880.1	ACD1,LLS1,PAO	Pheophorbide a oxygenase family protein with Rieske [2Fe-2S] domain	-	-	-	ko00860(Porphyrin metabolism)
Potri.005G252600.v3.0	5766.78	1.426	0.5119	5.826e-21	1.458e-19	Nodiff	Chr05	25444850	25447825	+	530	Potri.005G252600	-	-	-	PF00505	PTHR13711,PTHR13711:SF223	KOG0381	AT1G20693.2	HMG BETA 1,HMGB2,NFD02,NFD2	high mobility group B2	-	-	-	-
Potri.001G295600.v3.0	206.918	2.576	1.3651	6.0220000000000005e-21	1.505e-19	Up Regulation	Chr01	30020990	30024772	+	1845	Potri.001G295600	GO:0005515,GO:0009958	-	-	PF00651,PF03000	PTHR32370,PTHR32370:SF4	-	AT2G14820.1	NPY2	Phototropic-responsive NPH3 family protein	-	-	-	-
Potri.016G110600.v3.0	199.667	0.3687	-1.44	6.1520000000000004e-21	1.537e-19	Down Regulation	Chr16	11305441	11306422	-	774	Potri.016G110600	-	K09591	1.3.1.22	PF06966	PTHR10556,PTHR10556:SF37	KOG1638	AT2G38050.1	ATDET2,DET2,DWF6	3-oxo-5-alpha-steroid 4-dehydrogenase family protein	-	-	-	ko00905(Brassinosteroid biosynthesis)
Potri.005G141300.v3.0	152.526	2.999	1.5845	6.165e-21	1.539e-19	Up Regulation	Chr05	11944066	11947272	+	936	Potri.005G141300	-	-	-	PF04669	PTHR31444,PTHR31444:SF8	-	-	-	Protein of unknown function (DUF579)	-	-	-	-
Potri.004G117100.v3.0	623.343	1.7963	0.8451	6.377e-21	1.591e-19	Nodiff	Chr04	10846578	10850864	+	1362	Potri.004G117100	GO:0031225,GO:0016049,GO:0010215	-	-	PF04833	PTHR31673,PTHR31673:SF3	-	AT3G02210.1	COBL1	COBRA-like protein 1 precursor	-	-	-	-
Potri.008G106700.v3.0	1186.66	0.5875	-0.7673	6.4260000000000005e-21	1.602e-19	Nodiff	Chr08	6763168	6764166	-	432	Potri.008G106700	GO:0043565,GO:0006355,GO:0003700	-	-	PF00170	PTHR22952,PTHR22952:SF154	-	AT3G62420.1	ATBZIP53,BZIP53	basic region/leucine zipper motif 53	-	-	-	-
Potri.005G203500.v3.0	392.246	2.0086	1.0062	6.456e-21	1.608e-19	Up Regulation	Chr05	21830661	21849448	-	5844	Potri.005G203500	GO:0016020,GO:0006075,GO:0003843,GO:0000148	K11000	2.4.1.34	PF04652,PF14288,PF02364	PTHR12741,PTHR12741:SF16	-	AT3G59100.1	ATGSL11,gsl11	glucan synthase-like 11	-	-	-	-
Potri.T153200.v3.0	816.466	1.7149	0.7781	6.478e-21	1.612e-19	Nodiff	scaffold_578	20040	23179	+	948	Potri.T153200	-	-	-	-	-	-	-	-	-	-	-	-	-
Potri.003G146800.v3.0	45.8591	0.05807	-4.106	6.5e-21	1.616e-19	Down Regulation	Chr03	16232280	16235019	-	1596	Potri.003G146800	GO:0055114,GO:0020037,GO:0016705,GO:0005506	-	1.14.13.21	PF00067	PTHR24298,PTHR24298:SF46	KOG0156	AT2G46660.1	CYP78A6	cytochrome P450, family 78, subfamily A, polypeptide 6	-	-	-	-
Potri.003G201400.v3.0	3943.86	0.6635	-0.5918	6.5690000000000005e-21	1.632e-19	Nodiff	Chr03	20353339	20357188	+	2940	Potri.003G201400	GO:0005516	-	2.7.11.17	PF07839	PTHR33923,PTHR33923:SF2	-	-	-	Plant calmodulin-binding protein-related	-	-	GO:0005516//calmodulin binding;	-
Potri.T093500.v3.0	269.398	2.3283	1.2193	6.680000000000001e-21	1.658e-19	Up Regulation	scaffold_126	3275	4020	+	507	Potri.T093500	-	-	-	PF00188	PTHR10334,PTHR10334:SF204	-	-	-	CAP (Cysteine-rich secretory proteins, Antigen 5, and Pathogenesis-related 1 protein) superfamily protein	-	-	-	-
Potri.016G049100.v3.0	843.227	1.7149	0.7782	6.888e-21	1.709e-19	Nodiff	Chr16	3124375	3128479	+	2325	Potri.016G049100	GO:0005515	-	-	PF06398,PF00168	PTHR10024,PTHR10024:SF243	KOG1030	-	-	Calcium-dependent lipid-binding (CaLB domain) plant phosphoribosyltransferase family protein	-	-	GO:0005515//protein binding;	-
Potri.011G071300.v3.0	497.727	1.8721	0.9046	7.337e-21	1.819e-19	Nodiff	Chr11	6771547	6780597	+	3573	Potri.011G071300	GO:0003887	-	2.7.7.7	PF12169,PF13177	PTHR11669,PTHR11669:SF16	KOG0989	-	-	AAA-type ATPase family protein	-	-	GO:0003887//DNA-directed DNA polymerase activity;	-
Potri.002G112500.v3.0	1363.65	0.6221	-0.6847	7.35e-21	1.819e-19	Nodiff	Chr02	8390913	8392059	-	372	Potri.002G112500	-	K19035	-	-	PTHR36798,PTHR36798:SF1	-	AT5G17870.1	PSRP6	plastid-specific 50S ribosomal protein 6	-	-	-	-
Potri.005G206700.v3.0	2229.86	0.6617	-0.5957	7.351e-21	1.819e-19	Nodiff	Chr05	22118795	22120663	-	879	Potri.005G206700	GO:0019898,GO:0015979,GO:0009654,GO:0009523,GO:0005509	K02717	-	PF01789	PTHR31407,PTHR31407:SF6	-	AT1G06680.1	OE23,OEE2,PSBP-1,PSII-P	photosystem II subunit P-1	-	-	-	ko00195(Photosynthesis)
Potri.002G247700.v3.0	1108.62	0.5626	-0.8297	7.7e-21	1.904e-19	Nodiff	Chr02	23839287	23842466	-	1224	Potri.002G247700	-	-	-	PF05542	PTHR31808,PTHR31808:SF2	-	-	-	Protein of unknown function (DUF760)	-	-	-	-
Potri.003G138700.v3.0	48.4717	18.7735	4.2306	7.817e-21	1.932e-19	Up Regulation	Chr03	15663753	15664535	+	327	Potri.003G138700	-	-	-	-	-	-	-	-	-	-	-	-	-
Potri.011G140400.v3.0	63.2625	59.3342	5.8908	8.449e-21	2.086e-19	Up Regulation	Chr11	16247963	16249237	-	664	Potri.011G140400	GO:0005515	K00799	2.5.1.18	PF13410	PTHR11260,PTHR11260:SF230	KOG0406	AT1G78380.1	ATGSTU19,GST8,GSTU19	glutathione S-transferase TAU 19	-	-	GO:0005515//protein binding;	ko00480(Glutathione metabolism)
Potri.015G080300.v3.0	344.053	2.1637	1.1135	8.517e-21	2.102e-19	Up Regulation	Chr15	10513700	10517064	+	1485	Potri.015G080300	-	-	-	PF14365	PTHR31589,PTHR31589:SF20	-	-	-	Protein of Unknown Function (DUF239)	-	-	-	-
Potri.004G057100.v3.0	497.204	1.9583	0.9696	8.564e-21	2.112e-19	Nodiff	Chr04	4544763	4551016	-	3504	Potri.004G057100	GO:0030036,GO:0005856	-	-	-	PTHR12902	-	AT1G29170.1	ATSCAR3,SCAR3,WAVE2	SCAR family protein	-	-	-	-
Potri.002G057600.v3.0	1501.75	1.5427	0.6254	8.727000000000001e-21	2.15e-19	Nodiff	Chr02	3858549	3862354	+	543	Potri.002G057600	GO:0006412,GO:0005840,GO:0003735	K02882	-	PF01775	PTHR10052,PTHR10052:SF12	KOG0829	-	-	Ribosomal protein L18ae/LX family protein	-	-	-	ko03010(Ribosome)
Potri.015G034700.v3.0	17780.3	0.6952	-0.5246	9.234e-21	2.273e-19	Nodiff	Chr15	2974553	2977603	+	1080	Potri.015G034700	GO:0006807,GO:0006542,GO:0004356	K01915	6.3.1.2	PF03951,PF00120	PTHR20852,PTHR20852:SF59	-	AT5G37600.1	ATGLN1;1,ATGSR1,GLN1;1,GSR 1	glutamine synthase clone R1	-	-	-	ko00910(Nitrogen metabolism);ko00630(Glyoxylate and dicarboxylate metabolism);ko00250(Alanine, aspartate and glutamate metabolism);ko00220(Arginine biosynthesis)
Potri.012G117600.v3.0	1967.58	1.5696	0.6504	9.378e-21	2.307e-19	Nodiff	Chr12	13828712	13831329	-	944	Potri.012G117600	GO:0006412,GO:0005840,GO:0005622,GO:0003735,GO:0015935	K02998	-	PF00318	PTHR11489	KOG0830	AT3G04770.2	RPSAb	40s ribosomal protein SA B	-	-	-	ko03010(Ribosome)
Potri.008G194800.v3.0	1283.56	0.6343	-0.6568	1.056e-20	2.595e-19	Nodiff	Chr08	13589308	13592766	-	1131	Potri.008G194800	-	-	-	PF07063	PTHR31136,PTHR31136:SF1	-	-	-	-	-	-	-	-
Potri.008G178100.v3.0	352.025	0.4719	-1.083	1.075e-20	2.641e-19	Down Regulation	Chr08	12160913	12164965	+	1442	Potri.008G178100	-	-	-	PF12056	PTHR31963,PTHR31963:SF2	-	-	-	Protein of unknown function (DUF3537)	-	-	-	-
Potri.002G171700.v3.0	1954.01	1.6426	0.716	1.082e-20	2.656e-19	Nodiff	Chr02	13038428	13040591	-	1473	Potri.002G171700	GO:0006508,GO:0004190	-	3.4.23.12	PF00026	PTHR13683,PTHR13683:SF308	KOG1339	-	-	Eukaryotic aspartyl protease family protein	-	-	-	-
Potri.009G153800.v3.0	1728.28	0.6643	-0.59	1.0860000000000001e-20	2.663e-19	Nodiff	Chr09	12015016	12022069	+	4185	Potri.009G153800	GO:0051536,GO:0009055,GO:0055114,GO:0046872,GO:0016491	K09842	1.2.3.1	PF00111,PF03450,PF01799,PF01315,PF02738,PF00941	PTHR11908,PTHR11908:SF98	-	AT3G43600.1	AAO2,AO3,AOgamma,atAO-2,AtAO3	aldehyde oxidase 2	-	-	-	ko00906(Carotenoid biosynthesis)
Potri.010G112800.v3.0	182.315	2.8282	1.4999	1.087e-20	2.663e-19	Up Regulation	Chr10	13132809	13137175	+	1987	Potri.010G112800	GO:0055085,GO:0016021	K13947	-	PF03547	PTHR31752,PTHR31752:SF12	-	AT1G70940.1	ATPIN3,PIN3	Auxin efflux carrier family protein	-	-	-	-
Potri.002G256500.v3.0	132.076	3.244	1.6978	1.1760000000000001e-20	2.879e-19	Up Regulation	Chr02	24560822	24564276	+	3060	Potri.002G256500	GO:0005515,GO:0006468,GO:0005524,GO:0004672	-	2.7.11.1	PF08263,PF00560,PF13855,PF00069	PTHR27000,PTHR27000:SF217	KOG1187	-	-	Leucine-rich repeat transmembrane protein kinase family protein	-	-	-	-
Potri.015G069200.v3.0	244.987	2.3889	1.2563	1.2470000000000001e-20	3.051e-19	Up Regulation	Chr15	9372385	9376923	-	1863	Potri.015G069200	-	-	-	-	PTHR31355,PTHR31355:SF8	-	-	-	ARM repeat superfamily protein	-	-	-	-
Potri.008G011300.v3.0	4345.32	0.6853	-0.5452	1.2530000000000002e-20	3.063e-19	Nodiff	Chr08	626922	631538	+	1989	Potri.008G011300	-	K14514	-	PF04873	PTHR33305,PTHR33305:SF6	-	AT3G20770.1	AtEIN3,EIN3	Ethylene insensitive 3 family protein	-	-	-	ko04075(Plant hormone signal transduction);ko04016(MAPK signaling pathway - plant)
Potri.010G107500.v3.0	2018.56	0.6631	-0.5928	1.256e-20	3.07e-19	Nodiff	Chr10	12719686	12722006	-	1116	Potri.010G107500	GO:0055114,GO:0016491	-	-	PF14226,PF03171	PTHR10209,PTHR10209:SF148	KOG0143	-	-	2-oxoglutarate (2OG) and Fe(II)-dependent oxygenase superfamily protein	-	-	-	-
Potri.001G020200.v3.0	289.668	0.454	-1.139	1.306e-20	3.189e-19	Down Regulation	Chr01	1523635	1526507	+	904	Potri.001G020200	GO:0043565,GO:0006355,GO:0003700,GO:0006351	-	-	PF07716	PTHR23334,PTHR23334:SF25	-	AT2G16770.1	bZIP23	Basic-leucine zipper (bZIP) transcription factor family protein	-	-	-	-
Potri.019G067800.v3.0	861.603	0.4867	-1.039	1.3680000000000002e-20	3.337e-19	Down Regulation	Chr19	10084430	10086438	-	1653	Potri.019G067800	GO:0008152,GO:0003824	-	-	PF13193,PF00501	PTHR24095,PTHR24095:SF122	-	AT5G16370.1	AAE5	acyl activating enzyme 5	-	-	-	-
Potri.004G231600.v3.0	53.2131	37.2243	5.2182	1.3790000000000002e-20	3.361e-19	Up Regulation	Chr04	23700980	23706810	-	2836	Potri.004G231600	GO:0005515,GO:0006468,GO:0004672	-	2.7.11.1	PF00560,PF07714	PTHR27003,PTHR27003:SF15	KOG1187	-	-	Leucine-rich repeat protein kinase family protein	-	-	-	-
Potri.005G120700.v3.0	311.894	2.3606	1.2391	1.525e-20	3.715e-19	Up Regulation	Chr05	9401365	9408695	-	4389	Potri.005G120700	-	-	-	-	PTHR23172,PTHR23172:SF19	-	-	-	Chaperone DnaJ-domain superfamily protein	-	-	-	-
Potri.T002500.v3.0	102.632	3.859	1.9482	1.528e-20	3.718e-19	Up Regulation	scaffold_20	466049	473721	+	2940	Potri.T002500	GO:0007165,GO:0005515,GO:0043531	-	-	PF07725,PF13676,PF00931	PTHR11017,PTHR11017:SF172	KOG4658	-	-	Disease resistance protein (TIR-NBS-LRR class) family	-	-	-	-
Potri.001G150500.v3.0	3552.89	0.6051	-0.7247	1.607e-20	3.908e-19	Nodiff	Chr01	12400226	12404438	+	1618	Potri.001G150500	GO:0009073,GO:0003849	K01626	2.5.1.54	PF01474	PTHR21337,PTHR21337:SF3	-	AT4G33510.1	DHS2	3-deoxy-d-arabino-heptulosonate 7-phosphate synthase	-	-	-	ko00400(Phenylalanine, tyrosine and tryptophan biosynthesis)
Potri.004G143200.v3.0	124.749	3.4637	1.7923	1.77e-20	4.301e-19	Up Regulation	Chr04	16671526	16672874	-	906	Potri.004G143200	GO:0016787,GO:0008152	-	4.2.1.105,3.1.1.1	PF07859	PTHR23024,PTHR23024:SF187	KOG1515	AT3G48700.1	ATCXE13,CXE13	carboxyesterase 13	-	-	-	-
Potri.011G087200.v3.0	4318.85	0.6561	-0.608	1.86e-20	4.519e-19	Nodiff	Chr11	10383433	10386430	+	1416	Potri.011G087200	GO:0080048	K14190	2.7.7.69	-	PTHR20884,PTHR20884:SF10	KOG2720	AT4G26850.1	VTC2	mannose-1-phosphate guanylyltransferase (GDP)s;GDP-galactose:mannose-1-phosphate guanylyltransferases;GDP-galactose:glucose-1-phosphate guanylyltransferases;GDP-galactose:myoinositol-1-phosphate guanylyltransferases;glucose-1-phosphate guanylyltransferase	-	-	GO:0080048//GDP-D-glucose phosphorylase activity;	ko00053(Ascorbate and aldarate metabolism)
Potri.005G167800.v3.0	166.683	0.3466	-1.529	1.9440000000000003e-20	4.719e-19	Down Regulation	Chr05	17754956	17757757	-	1521	Potri.005G167800	GO:0005975,GO:0004553,GO:0051015,GO:0007015	-	3.2.1.58	PF00150	PTHR10551,PTHR10551:SF12	-	-	-	-	-	-	-	-
Potri.005G258900.v3.0	186.694	2.7159	1.4414	1.97e-20	4.777e-19	Up Regulation	Chr05	25788772	25791555	+	1488	Potri.005G258900	-	-	-	PF01697	PTHR21461,PTHR21461:SF11	-	-	-	Domain of unknown function (DUF23)	-	-	-	-
Potri.004G071900.v3.0	995.382	1.6726	0.7421	2.011e-20	4.874e-19	Nodiff	Chr04	6049458	6051770	-	516	Potri.004G071900	GO:0022904,GO:0016651,GO:0005743	K03949	1.6.5.3	PF04716	PTHR12653	KOG3365	-	-	NADH-ubiquinone oxidoreductase-related	-	-	-	ko00190(Oxidative phosphorylation)
Potri.004G119000.v3.0	397.762	2.0268	1.0192	2.0610000000000003e-20	4.991e-19	Up Regulation	Chr04	11100567	11104466	+	1137	Potri.004G119000	-	K02160	6.4.1.2	PF00364	PTHR23151,PTHR23151:SF70	-	AT5G15530.1	BCCP2,CAC1-B	biotin carboxyl carrier protein 2	-	-	-	ko00640(Propanoate metabolism);ko00620(Pyruvate metabolism);ko00061(Fatty acid biosynthesis)
Potri.010G060200.v3.0	1328.53	1.6234	0.699	2.098e-20	5.076e-19	Nodiff	Chr10	8893915	8896346	-	1695	Potri.010G060200	GO:0055114,GO:0047134	K17609	1.8.1.8	PF07649,PF13905	PTHR13871,PTHR13871:SF7	KOG2501	-	-	DC1 domain-containing protein	-	-	-	-
Potri.015G109800.v3.0	728.085	0.5646	-0.8247	2.119e-20	5.123e-19	Nodiff	Chr15	12643249	12649128	-	2748	Potri.015G109800	GO:0055114,GO:0016491,GO:0050664,GO:0004601	K13447	1.6.3.1	PF01794,PF08022,PF08414,PF08030	PTHR11972,PTHR11972:SF64	-	AT5G51060.1	ATRBOHC,RBOHC,RHD2	NADPH/respiratory burst oxidase protein D	-	-	-	ko04626(Plant-pathogen interaction);ko04016(MAPK signaling pathway - plant)
Potri.005G205400.v3.0	96.3302	0.2339	-2.096	2.15e-20	5.192e-19	Down Regulation	Chr05	22001592	22004642	-	918	Potri.005G205400	GO:0006355,GO:0003677	-	-	PF02365	PTHR31719,PTHR31719:SF8	-	AT2G43000.1	anac042,NAC042	NAC domain containing protein 42	-	-	-	-
Potri.016G092600.v3.0	264.607	2.3365	1.2244	2.1510000000000003e-20	5.192e-19	Up Regulation	Chr16	7742701	7746342	+	2568	Potri.016G092600	GO:0043531	-	-	PF00931	PTHR23155,PTHR23155:SF411	KOG4658	AT3G50950.2	ZAR1	HOPZ-ACTIVATED RESISTANCE 1	-	-	GO:0043531//ADP binding;	-
Potri.004G189900.v3.0	662.306	1.7704	0.8241	2.253e-20	5.434e-19	Nodiff	Chr04	20483234	20486498	-	1170	Potri.004G189900	GO:0055114,GO:0016616,GO:0006694,GO:0003854	K12449	4.1.1.35	PF01073	PTHR10366,PTHR10366:SF348	KOG1429	AT1G08200.1	AXS2	UDP-D-apiose/UDP-D-xylose synthase 2	-	-	-	ko00520(Amino sugar and nucleotide sugar metabolism)
Potri.011G164800.v3.0	195.551	2.6451	1.4033	2.284e-20	5.505e-19	Up Regulation	Chr11	18157884	18161588	-	3282	Potri.011G164800	GO:0005515,GO:0006468,GO:0005524,GO:0004672	-	2.7.11.1	PF08263,PF00560,PF00069,PF13855	PTHR27000,PTHR27000:SF186	KOG1187	-	-	Leucine-rich receptor-like protein kinase family protein	-	-	-	-
Potri.003G159700.v3.0	54.8509	9.4797	3.2448	2.31e-20	5.565e-19	Up Regulation	Chr03	17130887	17133508	-	897	Potri.003G159700	GO:0048046,GO:0016762,GO:0006073,GO:0005618,GO:0005975,GO:0004553	K08235	2.4.1.207,3.2.1.151	PF06955,PF00722	PTHR31062,PTHR31062:SF15	-	AT5G13870.1	EXGT-A4,XTH5	xyloglucan endotransglucosylase/hydrolase 5	-	-	-	-
Potri.014G131800.v3.0	825.338	0.5938	-0.752	2.3520000000000002e-20	5.663e-19	Nodiff	Chr14	10031024	10031692	-	348	Potri.014G131800	-	-	-	PF05498	PTHR33136,PTHR33136:SF4	-	AT1G02900.1	ATRALF1,RALF1,RALFL1	rapid alkalinization factor 1	-	-	-	-
Potri.005G087500.v3.0	1158.99	1.6036	0.6813	2.3620000000000002e-20	5.682e-19	Nodiff	Chr05	6545260	6552941	-	3301	Potri.005G087500	GO:0030244,GO:0016760,GO:0016020	K10999	2.4.1.12	PF13632	PTHR13301,PTHR13301:SF27	-	AT2G21770.1	CESA09,CESA9	cellulose synthase A9	-	-	-	-
Potri.016G069700.v3.0	4086.92	0.703	-0.5084	2.371e-20	5.698e-19	Nodiff	Chr16	5047652	5051965	-	2040	Potri.016G069700	GO:0006355,GO:0003677	-	-	PF05920,PF07526	PTHR11850,PTHR11850:SF111	KOG0773	AT2G35940.2	BLH1,EDA29	BEL1-like homeodomain 1	-	-	-	-
Potri.014G193800.v3.0	320.779	0.4474	-1.16	2.4340000000000003e-20	5.845e-19	Down Regulation	Chr14	18116446	18119404	-	1181	Potri.014G193800	GO:0055114,GO:0016491,GO:0008270	K00121	1.1.1.284	PF08240	PTHR11695,PTHR11695:SF269	KOG0022	AT5G43940.1	ADH2,ATGSNOR1,GSNOR,HOT5,PAR2	GroES-like zinc-binding dehydrogenase family protein	-	-	-	ko00620(Pyruvate metabolism);ko00350(Tyrosine metabolism);ko00071(Fatty acid degradation);ko00010(Glycolysis / Gluconeogenesis)
Potri.001G452600.v3.0	337.598	0.4799	-1.059	2.4760000000000002e-20	5.942e-19	Down Regulation	Chr01	48778199	48780490	+	999	Potri.001G452600	GO:0055114,GO:0016491,GO:0008270	-	1.6.5.5	PF08240,PF13602	PTHR11695,PTHR11695:SF507	KOG1198	-	-	Oxidoreductase, zinc-binding dehydrogenase family protein	-	-	-	-
Potri.014G035100.v3.0	92.265	4.4598	2.157	2.4920000000000003e-20	5.977e-19	Up Regulation	Chr14	2893532	2894527	+	747	Potri.014G035100	-	-	-	PF00249	PTHR10641,PTHR10641:SF611	-	AT4G37260.1	ATMYB73,MYB73	myb domain protein 73	-	-	-	-
Potri.005G207600.v3.0	344.173	2.2116	1.1451	2.502e-20	5.995e-19	Up Regulation	Chr05	22183392	22186245	-	1518	Potri.005G207600	GO:0055085,GO:0016020,GO:0015297,GO:0015238,GO:0006855	K03327	-	PF01554	PTHR11206,PTHR11206:SF85	KOG1347	AT3G59030.1	ATTT12,TT12	MATE efflux family protein	-	-	-	-
Potri.013G007900.v3.0	57.5507	9.6078	3.2642	2.51e-20	6.007e-19	Up Regulation	Chr13	503564	504339	+	417	Potri.013G007900	-	-	-	-	-	-	-	-	-	-	-	-	-
Potri.002G209900.v3.0	816.889	0.5963	-0.7458	2.51e-20	6.007e-19	Nodiff	Chr02	17981045	17987129	+	2463	Potri.002G209900	-	-	-	PF13899	PTHR12145,PTHR12145:SF11	-	-	-	catalytics	-	-	-	-
Potri.014G041800.v3.0	2165.58	0.639	-0.6462	2.5230000000000003e-20	6.032e-19	Nodiff	Chr14	3406224	3407802	+	1428	Potri.014G041800	GO:0016758,GO:0008152	K08237	2.4.1.115	PF00201	PTHR11926,PTHR11926:SF381	-	AT4G01070.1	GT72B1,UGT72B1	UDP-Glycosyltransferase superfamily protein	-	-	-	-
Potri.006G033200.v3.0	710.621	0.5599	-0.8368	2.526e-20	6.035e-19	Nodiff	Chr06	2227423	2229130	+	582	Potri.006G033200	GO:0004869	-	-	PF00031	PTHR11413,PTHR11413:SF56	-	AT3G12490.1	ATCYS6,ATCYSB,CYSB	cystatin B	-	-	GO:0004869//cysteine-type endopeptidase inhibitor activity;	-
Potri.001G333300.v3.0	275.321	2.3515	1.2336	2.584e-20	6.169e-19	Up Regulation	Chr01	33655876	33661264	-	2292	Potri.001G333300	GO:0005515,GO:0006468,GO:0004672	-	2.7.11.1	PF13855,PF07714	PTHR27003,PTHR27003:SF39	KOG1187	-	-	Leucine-rich repeat protein kinase family protein	-	-	-	-
Potri.002G080000.v3.0	156.787	3.4586	1.7902	2.684e-20	6.404e-19	Up Regulation	Chr02	5557118	5561268	-	1500	Potri.002G080000	GO:0005634	K06627	-	PF02984,PF00134	PTHR10177,PTHR10177:SF203	KOG0654	AT1G44110.1	CYCA1;1	Cyclin A1;1	-	GO:0005634//nucleus;	-	-
Potri.018G000900.v3.0	1251.95	0.6329	-0.6601	2.7290000000000004e-20	6.506e-19	Nodiff	Chr18	71710	73551	+	1509	Potri.018G000900	GO:0005975,GO:0004553	-	3.2.1.39	PF07983,PF00332	PTHR32227,PTHR32227:SF20	-	-	-	O-Glycosyl hydrolases family 17 protein	-	-	-	-
Potri.003G111400.v3.0	5177.88	1.4485	0.5346	2.8250000000000005e-20	6.73e-19	Nodiff	Chr03	13483298	13484056	-	414	Potri.003G111400	-	-	-	PF14547	PTHR31731,PTHR31731:SF26	-	-	-	Bifunctional inhibitor/lipid-transfer protein/seed storage 2S albumin superfamily protein	-	-	-	-
Potri.004G086100.v3.0	268.493	2.2836	1.1913	2.8730000000000005e-20	6.84e-19	Up Regulation	Chr04	7163297	7166466	+	1872	Potri.004G086100	GO:0005515,GO:0006468,GO:0005524,GO:0004672	-	2.7.11.1	PF08263,PF13855,PF00069	PTHR27008,PTHR27008:SF17	KOG1187	AT1G48480.1	RKL1	receptor-like kinase 1	-	-	-	-
Potri.004G207600.v3.0	169.554	2.8439	1.5079	2.898e-20	6.894e-19	Up Regulation	Chr04	21630950	21632989	+	1050	Potri.004G207600	GO:0008234,GO:0006508	K16290	3.4.22.6	PF08246,PF00112	PTHR12411,PTHR12411:SF353	KOG1543	AT4G35350.1	XCP1	xylem cysteine peptidase 1	-	-	-	-
Potri.001G086900.v3.0	189.018	2.6154	1.387	2.9490000000000005e-20	7.011e-19	Up Regulation	Chr01	6876043	6879007	-	1044	Potri.001G086900	GO:0016491,GO:0008152	-	1.1.1.330	PF00106	PTHR24320,PTHR24320:SF81	KOG1208	-	-	NAD(P)-binding Rossmann-fold superfamily protein	-	-	-	-
Potri.003G172300.v3.0	1176.17	0.5815	-0.7822	2.954e-20	7.017e-19	Nodiff	Chr03	18195401	18196909	-	858	Potri.003G172300	-	-	2.1.1.112	PF04669	PTHR31444,PTHR31444:SF1	-	-	-	Protein of unknown function (DUF579)	-	-	-	-
Potri.009G076900.v3.0	69.9337	5.7176	2.5154	3.113e-20	7.39e-19	Up Regulation	Chr09	7442558	7443407	+	492	Potri.009G076900	-	-	-	PF03195	PTHR31301,PTHR31301:SF4	-	AT2G30130.1	ASL5,LBD12,PCK1	Lateral organ boundaries (LOB) domain family protein	-	-	-	-
Potri.004G101600.v3.0	67.148	6.1086	2.6108	3.201e-20	7.592e-19	Up Regulation	Chr04	8905599	8908026	+	705	Potri.004G101600	-	-	-	-	PTHR35125,PTHR35125:SF2	-	-	-	-	-	-	-	-
Potri.009G156000.v3.0	229.794	2.3847	1.2538	3.231e-20	7.657e-19	Up Regulation	Chr09	12140346	12149269	+	3961	Potri.009G156000	GO:0008017,GO:0007018,GO:0005524,GO:0003777,GO:0005871	K10400	3.6.4.4	PF00225	PTHR24115,PTHR24115:SF388	KOG4280	-	-	P-loop containing nucleoside triphosphate hydrolases superfamily protein	-	-	-	-
Potri.008G149500.v3.0	96.3946	4.1311	2.0465	3.2410000000000003e-20	7.677e-19	Up Regulation	Chr08	10077350	10083724	+	2117	Potri.008G149500	GO:0006468,GO:0005524,GO:0004672	-	2.7.11.25	PF00069	PTHR24361,PTHR24361:SF315	KOG0198	AT3G06030.1	ANP3,MAPKKK12,NP3	NPK1-related protein kinase 3	-	-	-	-
Potri.007G059800.v3.0	102.911	3.9547	1.9836	3.532e-20	8.358e-19	Up Regulation	Chr07	6443226	6446766	+	1314	Potri.007G059800	-	-	-	PF03398	PTHR12161,PTHR12161:SF19	KOG2027	-	-	Regulator of Vps4 activity in the MVB pathway protein	-	-	-	-
Potri.T011300.v3.0	95.0343	4.0576	2.0206	3.589e-20	8.48e-19	Up Regulation	scaffold_25	81375	82238	+	228	Potri.T011300	-	-	-	PF00304	PTHR33147,PTHR33147:SF3	-	AT5G63660.1	LCR74,PDF2.5	Scorpion toxin-like knottin superfamily protein	-	-	-	-
Potri.004G118700.v3.0	82.0898	4.7014	2.2331	3.589e-20	8.48e-19	Up Regulation	Chr04	11071096	11074650	+	1620	Potri.004G118700	GO:0060236,GO:0032147,GO:0005874,GO:0005819	-	-	PF06886	PTHR14326,PTHR14326:SF18	-	-	-	TPX2 (targeting protein for Xklp2) protein family	-	-	-	-
Potri.010G053100.v3.0	383.826	2.0761	1.0539	3.672e-20	8.67e-19	Up Regulation	Chr10	8345237	8349968	+	1641	Potri.010G053100	GO:0000160	-	-	PF00249,PF00072	PTHR26402,PTHR26402:SF608	KOG1601	AT1G67710.1	ARR11	response regulator 11	GO:0000160//phosphorelay signal transduction system;	-	-	-
Potri.T049400.v3.0	118.981	3.4924	1.8042	3.7310000000000004e-20	8.804e-19	Up Regulation	scaffold_47	159945	162323	+	1290	Potri.T049400	GO:0007165,GO:0005515,GO:0043531	-	-	PF13676,PF00931	PTHR11017,PTHR11017:SF160	-	-	-	Disease resistance protein (TIR-NBS-LRR class) family	-	-	-	-
Potri.001G411000.v3.0	82.3159	4.7523	2.2486	4.1990000000000005e-20	9.902e-19	Up Regulation	Chr01	43559621	43563598	-	2478	Potri.001G411000	GO:0004674,GO:0048544,GO:0006468,GO:0004672	-	2.7.11.1	PF11883,PF08276,PF00954,PF01453,PF07714	PTHR27002,PTHR27002:SF101	KOG1187	-	-	S-locus lectin protein kinase family protein	-	-	-	-
Potri.019G003500.v3.0	942.242	0.5976	-0.7427	4.3420000000000007e-20	1.023e-18	Nodiff	Chr19	370508	372223	-	1182	Potri.019G003500	GO:0071949	-	-	PF01494	PTHR13789,PTHR13789:SF234	KOG2614	-	-	FAD/NAD(P)-binding oxidoreductase family protein	-	-	GO:0071949//FAD binding;	-
Potri.009G095800.v3.0	12567.6	0.6425	-0.6382	4.727e-20	1.113e-18	Nodiff	Chr09	8651535	8653872	+	1074	Potri.009G095800	GO:0055114,GO:0016491,GO:0008270	K00083	1.1.1.195	PF00107	PTHR11695,PTHR11695:SF574	KOG0023	AT4G34230.1	ATCAD5,CAD-5,CAD5	cinnamyl alcohol dehydrogenase 5	-	-	-	ko00940(Phenylpropanoid biosynthesis)
Potri.006G237500.v3.0	1631.38	1.5903	0.6693	4.7880000000000003e-20	1.127e-18	Nodiff	Chr06	24667224	24674234	-	2535	Potri.006G237500	GO:0003677,GO:0008289	K09338	-	PF00046,PF08670,PF01852	PTHR24326,PTHR24326:SF238	KOG0483	AT4G32880.1	ATHB-8,ATHB8,HB-8	homeobox gene 8	-	-	-	-
Potri.002G176300.v3.0	514.883	0.5266	-0.9253	4.8970000000000004e-20	1.151e-18	Nodiff	Chr02	13539679	13541339	-	717	Potri.002G176300	GO:0043565,GO:0006355,GO:0003700,GO:0003677	K09338	-	PF02183,PF00046	PTHR24326,PTHR24326:SF122	KOG0484	AT2G46680.1	ATHB-7,ATHB7,HB-7	homeobox 7	-	-	-	-
Potri.015G101500.v3.0	376.672	0.4875	-1.037	5.07e-20	1.191e-18	Down Regulation	Chr15	11992258	11996282	+	1050	Potri.015G101500	GO:0016021	K15382	-	PF03083	PTHR10791,PTHR10791:SF22	KOG1623	-	-	Nodulin MtN3 family protein	-	GO:0016021//integral component of membrane;	-	-
Potri.001G368200.v3.0	236.458	2.4878	1.3149	5.2630000000000004e-20	1.236e-18	Up Regulation	Chr01	38140812	38150059	+	4743	Potri.001G368200	-	-	-	PF03941	PTHR32093	-	-	-	-	-	-	-	-
Potri.015G077600.v3.0	6005.53	0.7058	-0.5026	5.514000000000001e-20	1.294e-18	Nodiff	Chr15	10288113	10294217	+	2205	Potri.015G077600	GO:0016021,GO:0006820,GO:0016020,GO:0005452	-	-	PF00955	PTHR11453,PTHR11453:SF51	-	AT2G47160.1	BOR1	HCO3- transporter family	-	-	-	-
Potri.018G016900.v3.0	3365.38	0.6917	-0.5318	5.797000000000001e-20	1.359e-18	Nodiff	Chr18	1321986	1323008	+	303	Potri.018G016900	-	K17278	-	PF00173	PTHR10281	-	AT2G24940.1	AtMAPR2,MAPR2	membrane-associated progesterone binding protein 2	-	-	-	-
Potri.015G119800.v3.0	90.1621	4.2928	2.1019	5.982000000000001e-20	1.401e-18	Up Regulation	Chr15	13450146	13454378	-	2052	Potri.015G119800	-	-	-	PF13962,PF13637	PTHR24177,PTHR24177:SF19	-	-	-	Ankyrin repeat family protein	-	-	-	-
Potri.010G134100.v3.0	762.702	1.7508	0.808	6.133e-20	1.436e-18	Nodiff	Chr10	14847322	14852662	+	1884	Potri.010G134100	GO:0005515,GO:0006468,GO:0005524,GO:0004672	-	2.7.11.1	PF08263,PF13855,PF00069	PTHR27001,PTHR27001:SF226	KOG1187	AT3G25560.1	NIK2	NSP-interacting kinase 2	-	-	-	-
Potri.014G099400.v3.0	110.415	3.6746	1.8776	6.393000000000001e-20	1.495e-18	Up Regulation	Chr14	7745102	7747025	-	1467	Potri.014G099400	GO:0006508,GO:0004190	-	3.4.23.12	PF00026	PTHR13683,PTHR13683:SF308	KOG1339	-	-	Eukaryotic aspartyl protease family protein	-	-	-	-
Potri.001G164700.v3.0	974.377	0.6214	-0.6863	6.471000000000001e-20	1.513e-18	Nodiff	Chr01	13801401	13806578	+	771	Potri.001G164700	-	-	-	PF00226	PTHR24078	-	-	-	Chaperone DnaJ-domain superfamily protein	-	-	-	-
Potri.019G073700.v3.0	175.126	1817.24	10.8275	6.678e-20	1.56e-18	Up Regulation	Chr19	10761240	10762469	-	927	Potri.019G073700	GO:0031012,GO:0008270,GO:0006508,GO:0004222	-	3.4.24.23	PF01471,PF00413	PTHR10201,PTHR10201:SF152	-	AT1G70170.1	MMP	matrix metalloproteinase	-	-	-	-
Potri.016G137800.v3.0	176.095	0.3614	-1.468	6.933e-20	1.618e-18	Down Regulation	Chr16	14036968	14037774	+	675	Potri.016G137800	-	-	-	PF04654	PTHR31881,PTHR31881:SF5	-	-	-	Protein of unknown function, DUF599	-	-	-	-
Potri.012G144800.v3.0	697.868	1.7253	0.7869	6.98e-20	1.628e-18	Nodiff	Chr12	15697910	15701488	+	930	Potri.012G144800	GO:0008168,GO:0008033,GO:0006364,GO:0003723	K14563	3.6.4.13	PF01269	PTHR10335	KOG1596	AT4G25630.1	ATFIB2,FIB2	fibrillarin 2	-	-	-	ko03008(Ribosome biogenesis in eukaryotes)
Potri.012G055100.v3.0	766.241	0.5894	-0.7627	7.099e-20	1.655e-18	Nodiff	Chr12	5584176	5594046	+	3778	Potri.012G055100	GO:0008270	K16276	6.3.2.19	PF05495,PF14599,PF01814	PTHR21319,PTHR21319:SF0	KOG1940	AT3G18290.1	BTS,EMB2454	zinc finger protein-related	-	-	GO:0008270//zinc ion binding;	-
Potri.010G121700.v3.0	554.142	1.9854	0.9894	7.221000000000001e-20	1.682e-18	Nodiff	Chr10	13824524	13828017	+	2049	Potri.010G121700	GO:0006468,GO:0005524,GO:0004672	-	2.7.11.1	PF08263,PF00069	PTHR27008,PTHR27008:SF44	KOG1187	-	-	leucine-rich repeat transmembrane protein kinase family protein	-	-	-	-
Potri.003G111900.v3.0	626.101	0.5678	-0.8167	7.283e-20	1.695e-18	Nodiff	Chr03	13552524	13555165	-	933	Potri.003G111900	GO:0043565,GO:0006355,GO:0003700	-	-	PF10533,PF03106	PTHR31282,PTHR31282:SF6	-	AT2G30590.1	WRKY21	WRKY DNA-binding protein 21	-	-	-	-
Potri.019G021800.v3.0	118.288	4.6147	2.2062	7.511000000000001e-20	1.747e-18	Up Regulation	Chr19	2452367	2454603	+	1380	Potri.019G021800	GO:0005515	K03363	-	PF00400	PTHR19918	KOG0305	AT4G33270.1	CDC20.1	Transducin family protein / WD-40 repeat family protein	-	-	GO:0005515//protein binding;	ko04120(Ubiquitin mediated proteolysis)
Potri.T058000.v3.0	133.925	3.2471	1.6991	7.685000000000001e-20	1.786e-18	Up Regulation	scaffold_53	92242	104363	+	3771	Potri.T058000	GO:0006468,GO:0005524,GO:0004672	K06228	2.7.11.1	PF13646,PF00069	PTHR22983,PTHR22983:SF6	KOG0583,KOG0598	AT1G50240.2	FU	Protein kinase family protein with ARM repeat domain	-	-	-	-
Potri.001G412900.v3.0	57.3317	7.2574	2.8594	7.914000000000001e-20	1.838e-18	Up Regulation	Chr01	43757057	43761990	+	1938	Potri.001G412900	GO:0055114,GO:0016491,GO:0008152	K00128	1.2.1.3	PF00171	PTHR11699,PTHR11699:SF171	KOG2456	AT1G44170.1	ALDH3H1,ALDH4	aldehyde dehydrogenase 3H1	-	-	-	ko00903(Limonene and pinene degradation);ko00770(Pantothenate and CoA biosynthesis);ko00620(Pyruvate metabolism);ko00561(Glycerolipid metabolism);ko00410(beta-Alanine metabolism);ko00380(Tryptophan metabolism);ko00340(Histidine metabolism);ko00330(Arginine and proline metabolism);ko00310(Lysine degradation);ko00280(Valine, leucine and isoleucine degradation);ko00071(Fatty acid degradation);ko0005…
Potri.005G241800.v3.0	225.01	2.5288	1.3385	7.962e-20	1.848e-18	Up Regulation	Chr05	24789162	24790870	+	771	Potri.005G241800	-	-	-	PF15365	PTHR33670,PTHR33670:SF2	-	-	-	-	-	-	-	-
Potri.005G117700.v3.0	186.377	2.6747	1.4194	8.521e-20	1.976e-18	Up Regulation	Chr05	9110910	9112835	-	1824	Potri.005G117700	GO:0005515	-	2.7.11.1	PF08263,PF00560	PTHR27000,PTHR27000:SF13	KOG0472	AT5G46330.1	FLS2	Leucine-rich receptor-like protein kinase family protein	-	-	GO:0005515//protein binding;	-
Potri.002G158200.v3.0	180.704	0.374	-1.419	8.779000000000001e-20	2.034e-18	Down Regulation	Chr02	11894935	11900025	-	987	Potri.002G158200	-	-	-	PF03479	PTHR31500,PTHR31500:SF10	-	-	-	AT hook motif DNA-binding family protein	-	-	-	-
Potri.013G027000.v3.0	115.848	3.8179	1.9328	9.055000000000001e-20	2.097e-18	Up Regulation	Chr13	1784342	1786546	-	1548	Potri.013G027000	GO:0055114,GO:0020037,GO:0016705,GO:0005506	-	-	PF00067	PTHR24298,PTHR24298:SF170	KOG0156	AT5G06900.1	CYP93D1	cytochrome P450, family 93, subfamily D, polypeptide 1	-	-	-	-
Potri.004G011300.v3.0	170.135	1766.69	10.7868	9.126000000000001e-20	2.112e-18	Up Regulation	Chr04	724815	730437	+	405	Potri.004G011300	-	-	-	-	-	-	-	-	-	-	-	-	-
Potri.002G050900.v3.0	777.664	0.5416	-0.8847	9.221000000000001e-20	2.132e-18	Nodiff	Chr02	3357843	3360715	-	663	Potri.002G050900	-	-	-	PF15365	PTHR35306,PTHR35306:SF1	-	-	-	-	-	-	-	-
Potri.005G234000.v3.0	17407.1	0.748	-0.4189	9.25e-20	2.138e-18	Nodiff	Chr05	24181396	24183491	+	1247	Potri.005G234000	GO:0008234,GO:0006508	K01373	3.4.22.41	PF08246,PF00112	PTHR12411,PTHR12411:SF365	KOG1542	AT4G39090.1	RD19,RD19A	Papain family cysteine protease	-	-	-	ko04626(Plant-pathogen interaction)
Potri.014G172000.v3.0	158.199	2.9789	1.5748	9.796000000000001e-20	2.262e-18	Up Regulation	Chr14	13948543	13957644	-	3553	Potri.014G172000	-	-	-	-	PTHR31110,PTHR31110:SF3	-	-	-	-	-	-	-	-
Potri.010G076900.v3.0	239.167	2.3462	1.2303	9.935000000000001e-20	2.293e-18	Up Regulation	Chr10	10273083	10274858	+	482	Potri.010G076900	GO:0006412,GO:0005840,GO:0003735	K02958	-	PF00203	PTHR11880,PTHR11880:SF10	KOG0898	-	-	Ribosomal protein S19 family protein	-	-	-	ko03010(Ribosome)
Potri.004G097900.v3.0	288.475	2.17	1.1177	1.009e-19	2.327e-18	Up Regulation	Chr04	8458712	8460031	+	633	Potri.004G097900	-	-	-	-	-	-	AT1G67030.1	ZFP6	zinc finger protein 6	-	-	-	-
Potri.005G218500.v3.0	143.15	3.3082	1.7261	1.033e-19	2.381e-18	Up Regulation	Chr05	23080336	23084432	+	1542	Potri.005G218500	GO:0006629	-	3.1.1.32,3.1.1.26,3.1.1.3	PF01764	PTHR31403,PTHR31403:SF7	KOG4569	AT1G06800.1	PLA-I{gamma}1	alpha/beta-Hydrolases superfamily protein	GO:0006629//lipid metabolic process;	-	-	-
Potri.004G071600.v3.0	168.106	1745.55	10.7695	1.037e-19	2.388e-18	Up Regulation	Chr04	6030611	6034597	-	2212	Potri.004G071600	GO:0008234,GO:0006508	-	-	PF03514	PTHR31636,PTHR31636:SF24	-	AT1G14920.1	GAI,RGA2	GRAS family transcription factor family protein	-	-	-	-
Potri.001G431400.v3.0	5524.31	0.636	-0.6529	1.041e-19	2.395e-18	Nodiff	Chr01	46163067	46164464	+	663	Potri.001G431400	GO:0005515	K00799	2.5.1.18	PF13410,PF13417	PTHR11260,PTHR11260:SF230	KOG0406	AT1G78380.1	ATGSTU19,GST8,GSTU19	glutathione S-transferase TAU 19	-	-	GO:0005515//protein binding;	ko00480(Glutathione metabolism)
Potri.005G098200.v3.0	735.669	0.5782	-0.7903	1.104e-19	2.539e-18	Nodiff	Chr05	7448323	7452703	-	925	Potri.005G098200	GO:0006355,GO:0003677	-	-	PF02365	PTHR31744,PTHR31744:SF5	-	AT1G56010.2	anac021,ANAC022,NAC1	NAC domain containing protein 1	-	-	-	-
Potri.008G087200.v3.0	1632.67	0.6626	-0.5938	1.11e-19	2.55e-18	Nodiff	Chr08	5462610	5463652	+	678	Potri.008G087200	GO:0008270,GO:0005515	-	6.3.2.19	PF13639	PTHR22763,PTHR22763:SF77	-	-	-	RING/U-box superfamily protein	-	-	-	-
Potri.T055700.v3.0	222.36	639.298	9.3203	1.195e-19	2.743e-18	Up Regulation	scaffold_50	123589	125176	-	621	Potri.T055700	-	-	-	PF13499	PTHR23063	-	-	-	Calcium-binding EF-hand family protein	-	-	-	-
Potri.016G057300.v3.0	625.053	0.5174	-0.9507	1.201e-19	2.757e-18	Nodiff	Chr16	3844769	3846428	+	1431	Potri.016G057300	GO:0016758,GO:0008152	K13495	2.4.1.203	PF00201	PTHR11926,PTHR11926:SF276	KOG1192	-	-	UDP-Glycosyltransferase superfamily protein	-	-	-	ko00908(Zeatin biosynthesis)
Potri.004G004800.v3.0	360.181	2.1191	1.0834	1.264e-19	2.897e-18	Up Regulation	Chr04	312543	316775	+	954	Potri.004G004800	GO:0006412,GO:0005840,GO:0003735	K02926	-	PF00573	PTHR10746	KOG1624	-	-	Ribosomal protein L4/L1 family	-	-	-	ko03010(Ribosome)
Potri.013G017400.v3.0	357.728	2.0314	1.0225	1.27e-19	2.909e-18	Up Regulation	Chr13	1135684	1136628	-	387	Potri.013G017400	-	-	-	PF05498	PTHR33136,PTHR33136:SF5	-	AT1G02900.1	ATRALF1,RALF1,RALFL1	rapid alkalinization factor 1	-	-	-	-
Potri.012G006400.v3.0	7109.14	0.7214	-0.4711	1.363e-19	3.12e-18	Nodiff	Chr12	555437	558564	-	1136	Potri.012G006400	GO:0046983,GO:0008171	K13066	2.1.1.68	PF08100,PF00891	PTHR11746,PTHR11746:SF106	KOG3178	AT5G54160.1	ATOMT1,OMT1	O-methyltransferase 1	-	-	-	ko00940(Phenylpropanoid biosynthesis);ko00380(Tryptophan metabolism)
Potri.006G181200.v3.0	290.456	0.4467	-1.163	1.374e-19	3.143e-18	Down Regulation	Chr06	19535564	19538661	+	2946	Potri.006G181200	GO:0005515,GO:0006468,GO:0005524,GO:0004672	-	2.7.11.1	PF08263,PF00560,PF13855,PF00069	PTHR27000,PTHR27000:SF192	KOG1187	-	-	Leucine-rich receptor-like protein kinase family protein	-	-	-	-
Potri.004G099800.v3.0	414.901	1.9421	0.9576	1.389e-19	3.176e-18	Nodiff	Chr04	8629363	8631440	+	537	Potri.004G099800	-	-	-	-	PTHR33384,PTHR33384:SF2	-	-	-	-	-	-	-	-
Potri.007G115200.v3.0	75.72	107.664	6.7504	1.402e-19	3.203e-18	Up Regulation	Chr07	13661195	13670143	+	825	Potri.007G115200	GO:0006355,GO:0005634,GO:0003700,GO:0046983,GO:0003677	-	-	PF01486,PF00319	PTHR11945,PTHR11945:SF179	KOG0014	AT2G22540.1	AGL22,SVP	K-box region and MADS-box transcription factor family protein	-	-	-	-
Potri.010G213000.v3.0	6713.61	1.4964	0.5815	1.411e-19	3.221e-18	Nodiff	Chr10	20119561	20122484	+	693	Potri.010G213000	GO:0016872	K01859	5.5.1.6	PF02431	PTHR28039,PTHR28039:SF8	-	AT3G55120.1	A11,CFI,TT5	Chalcone-flavanone isomerase family protein	-	-	GO:0016872//intramolecular lyase activity;	ko00941(Flavonoid biosynthesis)
Potri.007G076500.v3.0	3369.83	1.5022	0.5871	1.445e-19	3.296e-18	Nodiff	Chr07	10034644	10042192	+	3482	Potri.007G076500	GO:0030244,GO:0016760,GO:0016020	K10999	2.4.1.12	PF13632,PF14569	PTHR13301,PTHR13301:SF27	-	AT5G64740.1	CESA6,E112,IXR2,PRC1	cellulose synthase 6	-	-	-	-
Potri.005G130400.v3.0	2551.59	0.6818	-0.5525	1.449e-19	3.304e-18	Nodiff	Chr05	10468202	10470010	-	1000	Potri.005G130400	GO:0042549,GO:0019898,GO:0015979,GO:0009654,GO:0009523,GO:0005509	K02716	-	PF01716	PTHR34058,PTHR34058:SF1	-	AT5G66570.1	MSP-1,OE33,OEE1,OEE33,PSBO-1,PSBO1	PS II oxygen-evolving complex 1	-	-	-	ko00195(Photosynthesis)
Potri.007G030400.v3.0	229.379	2.349	1.2321	1.474e-19	3.358e-18	Up Regulation	Chr07	2277839	2279596	-	1446	Potri.007G030400	GO:0016758,GO:0008152	K12356	2.4.1.115	PF00201	PTHR11926,PTHR11926:SF223	KOG1192	AT3G50740.1	UGT72E1	UDP-glucosyl transferase 72E1	-	-	-	ko00940(Phenylpropanoid biosynthesis)
Potri.006G270900.v3.0	164.875	2.8418	1.5068	1.476e-19	3.362e-18	Up Regulation	Chr06	27255640	27258448	+	2082	Potri.006G270900	-	-	2.4.2.39,2.4.1.168	PF13632	PTHR32044,PTHR32044:SF13	-	AT4G31590.1	ATCSLC05,ATCSLC5,CSLC05,CSLC5	Cellulose-synthase-like C5	-	-	-	-
Potri.010G092000.v3.0	154.642	2.9787	1.5747	1.515e-19	3.446e-18	Up Regulation	Chr10	11525251	11530640	-	1971	Potri.010G092000	GO:0006468,GO:0005524,GO:0004672	-	2.7.11.25	PF00069	PTHR24361,PTHR24361:SF315	KOG0198	AT3G06030.1	ANP3,MAPKKK12,NP3	NPK1-related protein kinase 3	-	-	-	-
Potri.002G003400.v3.0	114.769	3.5756	1.8382	1.56e-19	3.546e-18	Up Regulation	Chr02	200701	203156	+	991	Potri.002G003400	GO:0006468,GO:0005524,GO:0004672	K07760	2.7.11.22,2.7.11.23	PF00069	PTHR24056,PTHR24056:SF178	KOG0594	AT1G76540.1	CDKB2;1	cyclin-dependent kinase B2;1	-	-	-	-
Potri.010G081200.v3.0	2110.21	0.6578	-0.6044	1.573e-19	3.575e-18	Nodiff	Chr10	10711554	10715080	-	1422	Potri.010G081200	GO:0004781	K13811	2.7.7.4	PF14306,PF01747	PTHR11055,PTHR11055:SF18	-	AT4G14680.1	APS3	Pseudouridine synthase/archaeosine transglycosylase-like family protein	-	-	GO:0004781//sulfate adenylyltransferase (ATP) activity;	ko00920(Sulfur metabolism);ko00450(Selenocompound metabolism);ko00261(Monobactam biosynthesis);ko00230(Purine metabolism)
Potri.001G148700.v3.0	1208.2	1.6302	0.7051	1.583e-19	3.594e-18	Nodiff	Chr01	12205591	12207393	+	474	Potri.001G148700	-	-	-	PF04570	PTHR33059,PTHR33059:SF31	-	-	-	Protein of unknown function (DUF581)	-	-	-	-
Potri.001G304200.v3.0	438.18	1.9149	0.9373	1.709e-19	3.877e-18	Nodiff	Chr01	30745876	30750376	+	2682	Potri.001G304200	-	-	-	PF05911	PTHR31580,PTHR31580:SF8	-	-	-	Plant protein of unknown function (DUF869)	-	-	-	-
Potri.003G128100.v3.0	588.139	0.5396	-0.8901	1.711e-19	3.879e-18	Nodiff	Chr03	14837050	14838961	-	963	Potri.003G128100	GO:0055114,GO:0016491	-	-	PF14226,PF03171	PTHR10209,PTHR10209:SF212	KOG0143	-	-	2-oxoglutarate (2OG) and Fe(II)-dependent oxygenase superfamily protein	-	-	-	-
Potri.004G039000.v3.0	1308.03	1.574	0.6544	1.917e-19	4.343e-18	Nodiff	Chr04	2957540	2964537	-	1809	Potri.004G039000	GO:0005634	K12829	-	PF04046,PF04037	PTHR12785,PTHR12785:SF8	KOG2330	-	-	proline-rich spliceosome-associated (PSP) family protein	-	GO:0005634//nucleus;	-	ko03040(Spliceosome)
Potri.006G041500.v3.0	199.775	2.7434	1.456	2.028e-19	4.592e-18	Up Regulation	Chr06	2966978	2974888	-	4005	Potri.006G041500	GO:0007076	K06677	-	PF12922,PF12717	PTHR14222,PTHR14222:SF2	-	-	-	binding	GO:0007076//mitotic chromosome condensation;	-	-	-
Potri.019G083000.v3.0	599.252	1.8398	0.8796	2.097e-19	4.745e-18	Nodiff	Chr19	11608823	11615362	+	1998	Potri.019G083000	GO:0016887,GO:0005524	-	3.6.3.25	PF12698,PF00005	PTHR19241,PTHR19241:SF225	KOG0061	AT1G71960.1	ABCG25,ATABCG25	ATP-binding casette family G25	-	-	-	-
Potri.011G129100.v3.0	434.802	2.0904	1.0638	2.119e-19	4.791e-18	Up Regulation	Chr11	15420161	15421131	+	705	Potri.011G129100	-	-	-	PF13833	PTHR10891,PTHR10891:SF585	KOG0028	-	-	Calcium-binding EF-hand family protein	-	-	-	-
Potri.019G108400.v3.0	45.1948	22.628	4.5	2.215e-19	5.004e-18	Up Regulation	Chr19	13679276	13681199	+	1302	Potri.019G108400	-	-	-	PF03140	PTHR31549,PTHR31549:SF12	-	-	-	Plant protein of unknown function (DUF247)	-	-	-	-
Potri.012G054400.v3.0	149.341	2.9593	1.5652	2.222e-19	5.016e-18	Up Regulation	Chr12	5505345	5510574	-	2895	Potri.012G054400	GO:0008017,GO:0007018,GO:0005524,GO:0003777,GO:0005871	K11498	3.6.4.4	PF11995,PF00225	PTHR24115,PTHR24115:SF522	-	AT1G18370.1	ATNACK1,HIK,NACK1	ATP binding microtubule motor family protein	-	-	-	-
Potri.006G273000.v3.0	906.897	0.6103	-0.7123	2.286e-19	5.157e-18	Nodiff	Chr06	27393328	27396493	-	2901	Potri.006G273000	GO:0005515,GO:0006468,GO:0005524,GO:0004672	-	2.7.11.1	PF13855,PF00069	PTHR27000,PTHR27000:SF74	KOG1187	-	-	Leucine-rich repeat protein kinase family protein	-	-	-	-
Potri.018G105500.v3.0	119.238	3.7962	1.9246	2.314e-19	5.216e-18	Up Regulation	Chr18	13233390	13238918	+	1293	Potri.018G105500	GO:0016747	K13065	2.3.1.99	PF02458	PTHR31642,PTHR31642:SF11	-	AT5G48930.1	HCT	hydroxycinnamoyl-CoA shikimate/quinate hydroxycinnamoyl transferase	-	-	GO:0016747//acyltransferase activity, transferring groups other than amino-acyl groups;	ko00945(Stilbenoid, diarylheptanoid and gingerol biosynthesis);ko00941(Flavonoid biosynthesis);ko00940(Phenylpropanoid biosynthesis)
Potri.015G051800.v3.0	920.129	1.7414	0.8003	2.35e-19	5.296e-18	Nodiff	Chr15	6406266	6408513	+	1602	Potri.015G051800	GO:0006508,GO:0004190	-	3.4.23.12	PF00026	PTHR13683,PTHR13683:SF377	KOG1339	-	-	Eukaryotic aspartyl protease family protein	-	-	-	-
Potri.002G257700.v3.0	116.46	3.604	1.8496	2.491e-19	5.609e-18	Up Regulation	Chr02	24638686	24640871	+	768	Potri.002G257700	GO:0003993	-	3.1.3.2	PF03767	PTHR31284,PTHR31284:SF15	-	-	-	HAD superfamily, subfamily IIIB acid phosphatase	-	-	GO:0003993//acid phosphatase activity;	-
Potri.010G065200.v3.0	152.34	2.9417	1.5566	2.514e-19	5.656e-18	Up Regulation	Chr10	9283194	9286484	-	912	Potri.010G065200	GO:0006355,GO:0005634	K14484	-	PF02309	PTHR31734,PTHR31734:SF6	-	AT2G33310.1	IAA13	auxin-induced protein 13	-	-	-	ko04075(Plant hormone signal transduction)
Potri.004G069400.v3.0	263.052	2.2267	1.1549	2.544e-19	5.719e-18	Up Regulation	Chr04	5752665	5757213	-	1311	Potri.004G069400	-	-	-	-	PTHR35698,PTHR35698:SF1	-	AT1G48380.1	HYP7,RHL1	root hair initiation protein root hairless 1 (RHL1)	-	-	-	-
[truncated: 33,657 more rows]
